# Supplementary material for: The Molecular and Genetic Characterization of Second Chromosome Balancers in Drosophila melanogaster
Source: G3 (Bethesda). 2018 Feb 2;8(4):1161–71. doi: 10.1534/g3.118.200021 (PMC5873907; doi:10.1534/g3.118.200021)
Supplement: Supplementary file 1 [file 1161TableS1.xlsx]

## Sheet: Table S8 - Stocks used
Table S1. Stocks used for complementation testing
Relevant component	Source	BDSC Stock number	Stock genotype	RRIDa	Comment
AIFGE14994	Bloomington Drosophila Stock Center	26887	w*; P{w+mC=EP}AIFGE14994/CyO	RRID:BDSC_26887
al1	Bloomington Drosophila Stock Center	2330	al1 dpyov1 b1 pr1	RRID:BDSC_2330
barrL305	Bloomington Drosophila Stock Center	4402	y1 w67c23; barrL305/CyO	RRID:BDSC_4402
cad2	Bloomington Drosophila Stock Center	7091	pr1 cad2 P{ry+t7.2=neoFRT}40A/CyO	RRID:BDSC_7091
Cdk43	Bloomington Drosophila Stock Center	6644	w*; Cdk43/CyO, P{ry+t7.2=ftz/lacB}E3	RRID:BDSC_6644
cn1	Bloomington Drosophila Stock Center	5933	net1 b1 cn1 sp1	RRID:BDSC_5933
crc1	Bloomington Drosophila Stock Center	266	cn1 crc1/SM5	RRID:BDSC_266
CyO	Bloomington Drosophila Stock Center	2	w*; betaTub60D2 KrIf-1/CyO	RRID:BDSC_2
CyO	Bloomington Drosophila Stock Center	31	w118; Df(2R)H3D3/CyO	RRID:BDSC_31	The CyO balancer in the current BDSC stock is not the same as the one sequenced in this work. The deletion was rebalanced with a CyO from a different stock.
CyO	Bloomington Drosophila Stock Center	471	BkdM/CyO	RRID:BDSC_471
CyO	Bloomington Drosophila Stock Center	504	amd21 Bl1/CyO; DCTN1-p1501/TM3, Sb1 Ser1	RRID:BDSC_504
CyO	Bloomington Drosophila Stock Center	533	stil3/CyO	RRID:BDSC_533
CyO	Bloomington Drosophila Stock Center	1602	Df(2L)TW65/CyO	RRID:BDSC_1602
CyO	Bloomington Drosophila Stock Center	3076	Df(2L)E55, rdo1 hook1 LarE55 pr1/CyO	RRID:BDSC_3076
CyO	Bloomington Drosophila Stock Center	8785	y1 w*; sax5/CyO	RRID:BDSC_8785	The genotype shown here has the balancer correctly identified. See Table 1.
CyO	Bloomington Drosophila Stock Center	22239	y1 w*; P{y+t7.7=Mae-UAS.6.11}Dpit47LA00491/CyO; l(3)**/TM3, Sb1 Ser1	RRID:BDSC_22239
Df(2L)BSC101	Bloomington Drosophila Stock Center	8667	w1118; Df(2L)BSC101/CyO	RRID:BDSC_8667
Df(2L)BSC104	Bloomington Drosophila Stock Center	8670	w1118; Df(2L)BSC104/CyO	RRID:BDSC_8670
Df(2L)BSC150	Bloomington Drosophila Stock Center	9509	w1118; Df(2L)BSC150/CyO	RRID:BDSC_9509
Df(2L)BSC151	Bloomington Drosophila Stock Center	9510	w1118; Df(2L)BSC151/CyO	RRID:BDSC_9510
Df(2L)BSC203	Bloomington Drosophila Stock Center	9630	w1118; Df(2L)BSC203/CyO	RRID:BDSC_9630
Df(2L)BSC204	Bloomington Drosophila Stock Center	9631	w1118; Df(2L)BSC204/CyO	RRID:BDSC_9631
Df(2L)BSC290	Bloomington Drosophila Stock Center	23675	w1118; Df(2L)BSC290/CyO	RRID:BDSC_23675
Df(2L)BSC300	Bloomington Drosophila Stock Center	24907	w1118; Df(2L)BSC300/CyO	RRID:BDSC_24907
Df(2L)BSC456	Bloomington Drosophila Stock Center	24960	w1118; Df(2L)BSC456/SM6a	RRID:BDSC_24960
Df(2L)BSC688	Bloomington Drosophila Stock Center	26540	w1118; Df(2L)BSC688, P+PBac{w+mC=XP3.WH3}BSC688/SM6a	RRID:BDSC_26540
Df(2L)BSC860	Bloomington Drosophila Stock Center	29030	w1118; Df(2L)BSC860/SM6a	RRID:BDSC_29030
Df(2L)C'	Bloomington Drosophila Stock Center	4959	Df(2L)C'/CyO	RRID:BDSC_4959
Df(2L)ED1161	Bloomington Drosophila Stock Center	24114	w1118; Df(2L)ED1161, P{w+mW.Scer\FRT.hs3=3'.RS5+3.3'}ED1161/SM6a	RRID:BDSC_24114
Df(2L)ED1315	Bloomington Drosophila Stock Center	9269	w1118; Df(2L)ED1315, P{w+mW.Scer\FRT.hs3=3'.RS5+3.3'}ED1315/SM6a	RRID:BDSC_9269
Df(2L)ED1317	Bloomington Drosophila Stock Center	9175	w1118; Df(2L)ED1317, P{w+mW.Scer\FRT.hs3=3'.RS5+3.3'}ED1317/SM6a	RRID:BDSC_9175
Df(2L)ED1378	Bloomington Drosophila Stock Center	9682	w1118; Df(2L)ED1378, P{w+mW.Scer\FRT.hs3=3'.RS5+3.3'}ED1378/SM6a	RRID:BDSC_9682
Df(2L)ED1466	Bloomington Drosophila Stock Center	9340	w1118; Df(2L)ED1466, P{w+mW.Scer\FRT.hs3=3'.RS5+3.3'}ED1466/In(2LR)Gla, DuoxCy wgGla-1	RRID:BDSC_9340
Df(2L)ED1473	Bloomington Drosophila Stock Center	9266	w1118; Df(2L)ED1473, P{w+mW.Scer\FRT.hs3=3'.RS5+3.3'}ED1473/In(2L)CyLtR In(2R)Cy, DuoxCy amosRoi-1	RRID:BDSC_9266
Df(2L)ED623	Bloomington Drosophila Stock Center	8930	w1118; Df(2L)ED623, P{w+mW.Scer\FRT.hs3=3'.RS5+3.3'}ED623/SM6a	RRID:BDSC_8930
Df(2L)ED629	Bloomington Drosophila Stock Center	24132	w1118; Df(2L)ED629, P{w+mW.Scer\FRT.hs3=3'.RS5+3.3'}ED629/SM6a	RRID:BDSC_24132
Df(2L)ED776	Bloomington Drosophila Stock Center	7418	w1118; Df(2L)ED776, P{w+mW.Scer\FRT.hs3=3'.RS5+3.3'}ED776/SM6a	RRID:BDSC_7418
Df(2L)ED777	Bloomington Drosophila Stock Center	7419	w1118; Df(2L)ED777, P{w+mW.Scer\FRT.hs3=3'.RS5+3.3'}ED777/SM6a	RRID:BDSC_7419
Df(2L)ED87	Bloomington Drosophila Stock Center	8677	w1118; Df(2L)ED87, P{w+mW.Scer\FRT.hs3=3'.RS5+3.3'}ED87/SM6a	RRID:BDSC_8677
Df(2L)Exel6005	Bloomington Drosophila Stock Center	7492	w1118; Df(2L)Exel6005, P{w+mC=XP-U}Exel6005/CyO	RRID:BDSC_7492
Df(2L)Exel6006	Bloomington Drosophila Stock Center	8000	w1118; Df(2L)Exel6006, P{w+mC=XP-U}Exel6006/CyO	RRID:BDSC_8000
Df(2L)Exel6034	Bloomington Drosophila Stock Center	7517	w1118; Df(2L)Exel6034, P{w+mC=XP-U}Exel6034/CyO	RRID:BDSC_7517
Df(2L)Exel6045	Bloomington Drosophila Stock Center	7527	w1118; Df(2L)Exel6045, P{w+mC=XP-U}Exel6045/CyO	RRID:BDSC_7527
Df(2L)Exel7008	Bloomington Drosophila Stock Center	7780	w1118; Df(2L)Exel7008/CyO	RRID:BDSC_7780
Df(2L)Exel7077	Bloomington Drosophila Stock Center	7850	w1118; Df(2L)Exel7077/CyO	RRID:BDSC_7850
Df(2L)Exel7078	Bloomington Drosophila Stock Center	7851	w1118; Df(2L)Exel7078/CyO	RRID:BDSC_7851
Df(2L)Exel7080	Bloomington Drosophila Stock Center	7853	w1118; Df(2L)Exel7080/CyO	RRID:BDSC_7853
Df(2L)Exel7081	Bloomington Drosophila Stock Center	7855	w1118; Df(2L)Exel7081/CyO	RRID:BDSC_7855
Df(2L)Exel8003	Bloomington Drosophila Stock Center	7774	w1118; Df(2L)Exel8003/CyO	RRID:BDSC_7774
Df(2L)H20	Bloomington Drosophila Stock Center	3180	Df(2L)H20, b1 pr1 cn1 sca1/CyO	RRID:BDSC_3180
Df(2L)TW161	Bloomington Drosophila Stock Center	36570	Df(2L)TW161, cn1 bw1/CyO	RRID:BDSC_36570
Df(2R)50C-38	Bloomington Drosophila Stock Center	8114	Df(2R)50C-38, al1 b1 cn1 P{w+mC=CaSpeR}Cp150C-38/CyO, amosRoi-1 bw1	RRID:BDSC_8114
Df(2R)BSC155	Bloomington Drosophila Stock Center	9691	y1 w1118; Df(2R)BSC155/CyO-Df(2R)B80, y+	RRID:BDSC_9691
Df(2R)BSC260	Bloomington Drosophila Stock Center	23160	w1118; Df(2R)BSC260/CyO	RRID:BDSC_23160
Df(2R)BSC261	Bloomington Drosophila Stock Center	23161	w1118; Df(2R)BSC261/CyO	RRID:BDSC_23161
Df(2R)BSC305	Bloomington Drosophila Stock Center	23688	w1118; Df(2R)BSC305/CyO	RRID:BDSC_23688
Df(2R)BSC356	Bloomington Drosophila Stock Center	24380	w1118; Df(2R)BSC356/SM6a	RRID:BDSC_24380
Df(2R)BSC361	Bloomington Drosophila Stock Center	24385	w1118; Df(2R)BSC361/CyO	RRID:BDSC_24385
Df(2R)BSC786	Bloomington Drosophila Stock Center	27358	w1118; Df(2R)BSC786/SM6a	RRID:BDSC_27358
Df(2R)BSC786	Bloomington Drosophila Stock Center	27358	w1118; Df(2R)BSC786/SM6a	RRID:BDSC_27358
Df(2R)BSC802	Bloomington Drosophila Stock Center	27374	w1118; Df(2R)BSC802/SM6a	RRID:BDSC_27374
Df(2R)BSC813	Bloomington Drosophila Stock Center	27384	w1118; Df(2R)BSC813/SM6a	RRID:BDSC_27384
Df(2R)BSC889	Bloomington Drosophila Stock Center	32253	w1118; Df(2R)BSC889/SM6a	RRID:BDSC_32253
Df(2R)ED1484	Bloomington Drosophila Stock Center	9683	w1118; Df(2R)ED1484, P{w+mW.Scer\FRT.hs3=3'.RS5+3.3'}ED1484/SM6a	RRID:BDSC_9683
Df(2R)ED3181	Bloomington Drosophila Stock Center	9213	w1118; Df(2R)ED3181, P{w+mW.Scer\FRT.hs3=3'.RS5+3.3'}ED3181/SM6a	RRID:BDSC_9213
Df(2R)Exel6051	Bloomington Drosophila Stock Center	7533	w1118; Df(2R)Exel6051, P{w+mC=XP-U}Exel6051/CyO	RRID:BDSC_7533
Df(2R)Exel6064	Bloomington Drosophila Stock Center	7546	w1118; Df(2R)Exel6064, P{w+mC=XP-U}Exel6064/CyO	RRID:BDSC_7546
Df(2R)Exel6077	Bloomington Drosophila Stock Center	7557	w1118; Df(2R)Exel6077, P{w+mC=XP-U}Exel6077/CyO	RRID:BDSC_7557
Df(2R)Exel7130	Bloomington Drosophila Stock Center	7875	w1118; Df(2R)Exel7130/CyO	RRID:BDSC_7875
Df(2R)Exel7144	Bloomington Drosophila Stock Center	7888	w1118; Df(2R)Exel7144/CyO	RRID:BDSC_7888
dimmKG02598	Bloomington Drosophila Stock Center	13759	y1; P{y+mDint2 wBR.E.BR=SUPor-P}dimmKG02598/CyO; ry506	RRID:BDSC_13759
dl1	Bloomington Drosophila Stock Center	3236	dl1 cn1 sca1/CyO, l(2)DTS1001	RRID:BDSC_3236
dpyov1	Bloomington Drosophila Stock Center	2330	al1 dpyov1 b1 pr1	RRID:BDSC_2330
dsUAO71	Bloomington Drosophila Stock Center	41784	w*; dsUAO71 P{ry+t7.2=neoFRT}40A/T(2;3)SM6a-TM6B, Tb1	RRID:BDSC_41784
EcRM554fs	Bloomington Drosophila Stock Center	4894	EcRM554fs/SM6b	RRID:BDSC_4894
fs(2)ltoPP43k08115	Bloomington Drosophila Stock Center	10771	y1 w67c23; P{w+mC=lacW}fs(2)ltoPP43k08115/CyO	RRID:BDSC_10771
gek09373	Bloomington Drosophila Stock Center	12361	P{ry+t7.2=PZ}gek09373 cn1/CyO; ry506	RRID:BDSC_12361
Gsc05341	Bloomington Drosophila Stock Center	11404	P{ry+t7.2=PZ}Gsc05341 cn1/CyO; ry506	RRID:BDSC_11404
Hnf4Delta17	Bloomington Drosophila Stock Center	44218	w*; Hnf4Delta17/CyO, w+*	RRID:BDSC_44218
IKKepsilon1	Bloomington Drosophila Stock Center	5322	IKKepsilon1 dpyov1 bw1/CyO	RRID:BDSC_5322
l(2)0128901289	Bloomington Drosophila Stock Center	11037	P{ry+t7.2=PZ}l(2)0128901289 cn1/CyO; ry506	RRID:BDSC_11037
l(2)03832a03832a	Bloomington Drosophila Stock Center	11352	P{ry+t7.2=PZ}l(2)03832a03832a cn1 P{PZ}Tango1103832b/CyO; ry506	RRID:BDSC_11352
l(2)0528705287	Bloomington Drosophila Stock Center	11399	P{ry+t7.2=PZ}l(2)0528705287 cn1/CyO; ry506	RRID:BDSC_11399
l(2)k11328k11328	Bloomington Drosophila Stock Center	11025	y1 w67c23; P{w+mC=lacW}l(2)k11328k11328/CyO	RRID:BDSC_11025
lt11	Bloomington Drosophila Stock Center	26262	lt11/In(2LR)Gla, wgGla-1 PPO1Bc	RRID:BDSC_26262
mam10	Bloomington Drosophila Stock Center	51292	w*; smoD16 P{ry+t7.2=neoFRT}42D mam10/CyO, P{w+mC=ActGFP}JMR1	RRID:BDSC_51292
MhcYD0783	Bloomington Drosophila Stock Center	50881	y1 w*; PBac{y+mDint2=HpaI-GFP.A}MhcYD0783	RRID:BDSC_50881
Nop60Bk05318	Bloomington Drosophila Stock Center	12202	y1 w67c23; P{w+mC=lacW}Nop60Bk05318/CyO	RRID:BDSC_12202
nubE37	Bloomington Drosophila Stock Center	8856	nubE37/CyO, P{ry+t7.2=ftz/lacB}E3	RRID:BDSC_8856
O-fut1SH2260	Bloomington Drosophila Stock Center	51666	w*; P{w+mC=lacW}O-fut1SH2260/CyO	RRID:BDSC_51666
pr1	Bloomington Drosophila Stock Center	216	rdo2 pr1	RRID:BDSC_216
pr1	Bloomington Drosophila Stock Center	2330	al1 dpyov1 b1 pr1	RRID:BDSC_2330
raw1	Bloomington Drosophila Stock Center	2749	raw1 cn1 bw1 sp1/CyO	RRID:BDSC_2749
RFeSPk11704	Bloomington Drosophila Stock Center	11048	y1 w67c23; P{w+mC=lacW}RFeSPk11704/CyO	RRID:BDSC_11048
RhoGEF204291	Bloomington Drosophila Stock Center	11369	cn1 P{ry+t7.2=PZ}RhoGEF204291/CyO; ry506	RRID:BDSC_11369
saus5379	Bloomington Drosophila Stock Center	12170	w1118; P{w+mC=lacW}saus5379/CyO	RRID:BDSC_12170
Sema1ak13702	Bloomington Drosophila Stock Center	11097	y1 w67c23; P{w+mC=lacW}Sema1ak13702/CyO	RRID:BDSC_11097
sickA384	Bloomington Drosophila Stock Center	16102	y1 w1118; PBac{w+mC=5HPw+}sickA384/CyO	RRID:BDSC_16102
sickk10239	Bloomington Drosophila Stock Center	10986	y1 w67c23; P{w+mC=lacW}sickk10239, l(2)k10239k10239/CyO	RRID:BDSC_10986
SM1	Bloomington Drosophila Stock Center	325	l(2)39a1 px1 slt1 sp1/SM1	RRID:BDSC_325	The genotype shown here has the balancer correctly identified. See Table 1.
SM1	Bloomington Drosophila Stock Center	24759	w*; snaSco/SM1; P{w+mC=ninaD-GAL4.W}3/TM3, Sb1	RRID:BDSC_24759	The genotype shown here has the balancer correctly identified. See Table 1.
SM1	Hawley lab		wgSp-1/SM1; Pri1 Dr1/TM3, Sb1 Ser1	None	The genotype shown here has the balancer correctly identified. See Table 1.
SM5	Bloomington Drosophila Stock Center	223	ap4/SM5	RRID:BDSC_223
SM5	Bloomington Drosophila Stock Center	240	nwB/SM5	RRID:BDSC_240
SM5	Bloomington Drosophila Stock Center	389	S1 wgSp-1 ab2 Rab321/SM5	RRID:BDSC_389
SM5	Bloomington Drosophila Stock Center	400	sm1 px1 pd1/SM5	RRID:BDSC_400
SM5	Bloomington Drosophila Stock Center	405	dpyov1 wgSp-1/SM5	RRID:BDSC_405
SM5	Bloomington Drosophila Stock Center	1143	Df(2R)en28/SM5	RRID:BDSC_1143
SM6a	Bloomington Drosophila Stock Center	1465	Df(2R)Dll-MP/SM6a	RRID:BDSC_1465
SM6a	Bloomington Drosophila Stock Center	6853	y1 w67c23; Df(2R)01D01W-L053/SM6a	RRID:BDSC_6853
SM6a	Bloomington Drosophila Stock Center	9162	Rca1IX cn1 bw1/SM6a	RRID:BDSC_9162
SM6a	Bloomington Drosophila Stock Center	23663	w1118; Df(2L)BSC278/SM6a	RRID:BDSC_23663
SM6a	Bloomington Drosophila Stock Center	24380	w1118; Df(2R)BSC356/SM6a	RRID:BDSC_24380
Sod2Delta12	Bloomington Drosophila Stock Center	27644	y1 w*; Sod2Delta12/CyO	RRID:BDSC_27644
sp1	Bloomington Drosophila Stock Center	5933	net1 b1 cn1 sp1	RRID:BDSC_5933
spir2F	Bloomington Drosophila Stock Center	8723	b1 pr1 spir2F cn1/CyO	RRID:BDSC_8723
Src42AE1	Bloomington Drosophila Stock Center	6408	w1118; Src42AE1/CyO	RRID:BDSC_6408
stepk08110	Bloomington Drosophila Stock Center	10770	y1 w67c23; P{w+mC=lacW}stepk08110/CyO	RRID:BDSC_10770
Tango111	Bloomington Drosophila Stock Center	36320	Tango111/CyO, P{w+mC=ActGFP}JMR1	RRID:BDSC_36320
tsh04319	Bloomington Drosophila Stock Center	11370	P{ry+t7.2=PZ}tsh04319 cn1/CyO; ry506	RRID:BDSC_11370
tsh04319	Bloomington Drosophila Stock Center	11370	P{ry+t7.2=PZ}tsh04319 cn1/CyO; ry506	RRID:BDSC_11370
tsh8	Bloomington Drosophila Stock Center	50763	tsh8/CyO, P{ry+t7.2=en1}wgen11	RRID:BDSC_50763
tweek1	Bloomington Drosophila Stock Center	39695	w*; P{w+mC=UAS-GFP-myc-2xFYVE}2, tweek1/T(2;3)TSTL, CyO: TM6B, Tb1	RRID:BDSC_39695
aResearch Resource Identifier (https://scicrunch.org/resources)
