# Supplementary material for: The Molecular and Genetic Characterization of Second Chromosome Balancers in Drosophila melanogaster
Source: G3 (Bethesda). 2018 Feb 2;8(4):1161–71. doi: 10.1534/g3.118.200021 (PMC5873907; doi:10.1534/g3.118.200021)
Supplement: Supplementary file 2 [file 1161TableS2.xlsx]

## Sheet: Table S1-primers
Table S2. Primers used for PCR validation of breakoints
Balancer	Breakpoint	Molecular Position (approximate)	Primer Name	Predicted Band Size	Sequence	Annealing Temp (Celsius)	Extension Time (seconds)
SM1, SM5, SM6a, CyO	42A2–58A4	2R:6,012,599	42A2-58A4-B1-F2		TAGTTGATAGGCCAACCTGAGAA	50	35
SM1, SM5, SM6a, CyO	42A2–58A4	2R:21,971,995	42A2-58A4-B1-R2	400	GAAAAGGATCAACTGACCAGAGA
			42A2-58A4-B2-F2		TTGGGTTTCTACGCTGGAAG	52	60
			42A2-58A4-B2-R2	596	CAGGTGAAGAGTGTGCGAAA
SM6a, CyO	30F–50D	2L:9,805,571	50D-30F-B1-F2		GGCAAACACAGCAAAATTGA	50	60
SM6a, CyO	30F–50D	2R:14,067,777	50D-30F-B1-R2	399	GTGGTGCATATGCTGTTGCT
			50D-30F-B2-F2		CGGAGTCAACCTCCACTAGC	52	60
			50D-30F-B2-R1	295	ACTGAAACAGGGGAATTGGA
SM1, SM5, SM6a	22A3–60B11	2L:1,586,843	22A-60B-B1-F1		AAGACGGAACTTCGAGGTGTTAC	60	60
SM1, SM5, SM6a	22A3–60B11	2R:24,117,053	22A-60B-B1-R1	319	AGGCCCAGTGGATTATTTATTGT
			22A-60B-B2-F2		CGCAGGAACTGCCACTAAAT	60	60
			22A-60B-B2-R2	420	ATCATCGCCATAAGGACAGC
SM5	53C–59A	2R:16,682,589	53C-59A-B1-F1		CGTAACAATGCGAAATGTGC	52	30
SM5	53C–59A	2R:22,689,962	53C-59A-B1-R1	478	CCAGCTCCATGTTTCAGGTT
