# Supplementary material for: The Molecular and Genetic Characterization of Second Chromosome Balancers in Drosophila melanogaster
Source: G3 (Bethesda). 2018 Feb 2;8(4):1161–71. doi: 10.1534/g3.118.200021 (PMC5873907; doi:10.1534/g3.118.200021)
Supplement: Supplementary file 3 [file 1161TableS3.xlsx]

## Sheet: Table S6-Complementatio results
Table S3. Crosses evaluating phenotypes associated with balancer breakpoints
		Stock used as balancer source
Breakpoint	Deletion or mutation	S1 wgSp-1 ab2 Rab321/SM5	dpyov1 wgSp-1/SM5	w*; betaTub60D2 KrIf-1/CyO	snaSco/CyO, P{ry+t7.2=sevRas1.V12}FK1	Comments
42A7	Src42AE1	Viable, female fertile	Viable, female fertile
	Df(2R)BSC889	Viable, female fertile	Viable, female fertile
	Df(2R)ED1484	Viable, female fertile	Viable, female fertile
58A4	Df(2R)BSC786	Viable, female fertile	Viable, female fertile
	Df(2R)BSC802	Viable, female fertile	Viable, female fertile
	Df(2R)BSC813	Viable, female fertile	Viable, female fertile
22D1	Df(2L)Exel7008	Viable, female fertile	Viable, female fertile	Viable, female fertile	Viable, female fertile
	Df(2L)Exel6006	Viable, female fertile	Viable, female fertile	Viable, female fertile	Viable, female fertile
	Df(2L)BSC688	Viable, female fertile	Viable, female fertile	Viable, female fertile	Viable, female fertile
33F4	Df(2L)Exel6034	Viable, female fertile	Viable, female fertile
	Df(2L)BSC290	Viable, female fertile	Viable, female fertile
	Df(2L)ED776	Viable, female fertile	Viable, female fertile
22A3	Df(2L)Exel6005	Viable, female fertile, male sterile	Viable, female fertile, male sterile
60B11	Df(2R)BSC356	Viable, female fertile	Viable, female fertile
	Df(2R)BSC155	Viable, female fertile	Viable, female fertile
50D4	Df(2R)50C-38			Viable, female fertile	Lethal	Lethal specific to CyO in stock 6311. Not related to breakpoint.
	Df(2R)BSC361			Viable, female fertile	Viable, female fertile
	Df(2R)Exel7130			Viable, female fertile	Lethal	Lethal specific to CyO in stock 6311. Not related to breakpoint.
21E2	Df(2L)Exel8003	Lethal with escapers with ds phenotypes	Lethal with escapers with ds phenotypes
	Df(2L)BSC456	Lethal	Lethal
	Df(2L)ED87	Lethal	Lethal with escapers with ds phenotypes
	dsUAO71	Lethal with escapers with ds phenotypes	Lethal with escapers with ds phenotypes
36B6	Df(2L)BSC300	Viable, female fertile	Viable, female fertile
	Df(2L)ED1161	Viable, female fertile	Viable, female fertile
	Df(2L)H20	Viable, female fertile	Lethal			Lethal specific to SM5 in stock 405. Not related to breakpoint.
29D5–E4	Df(2L)ED629	Lethal	Lethal
	Df(2L)BSC204	Lethal	Lethal
	Df(2L)ED623	Lethal	Lethal
	Df(2L)BSC203	Lethal	Lethal
40F	Df(2L)BSC151	Viable, female fertile	Viable, female fertile
	Df(2L)C'	Viable, female fertile	Lethal			Lethal specific to SM5 in stock 405. Not related to breakpoint.
	Df(2L)TW161	Lethal	Lethal
	Df(2L)Exel6045	Viable, female fertile	Viable, female fertile
	Df(2L)Exel7077	Viable, female fertile	Viable, female fertile
	Df(2L)BSC860	Viable, female fertile	Viable, female fertile
	Df(2L)ED1473	Viable, female fertile	Viable, female fertile
	Df(2L)BSC104	Viable, female fertile	Viable, female fertile
	Df(2L)ED1466	Viable, female fertile	Viable, female fertile
	Df(2L)BSC150	Viable, female fertile	Viable, female fertile
	Df(2L)ED1315	Lethal	Lethal
	Df(2L)Exel7078	Lethal	Lethal
	Df(2L)ED1378	Lethal	Lethal
53D1	Df(2R)Exel6064	Viable, female fertile	Viable, female fertile
	Df(2R)ED3181	Viable, female fertile	Viable, female fertile
	Df(2R)Exel7144	Viable, weak female fertility	Viable, female fertile			Female sterility specific to SM5 in stock 389. Not related to breakpoint.
42E1	Df(2R)Exel6051	Viable, female fertile	Viable, female fertile
	Df(2R)BSC261	Viable, female fertile	Viable, female fertile
	Df(2R)BSC260	Viable, female fertile	Viable, female fertile
