# Supplementary material for: The Molecular and Genetic Characterization of Second Chromosome Balancers in Drosophila melanogaster
Source: G3 (Bethesda). 2018 Feb 2;8(4):1161–71. doi: 10.1534/g3.118.200021 (PMC5873907; doi:10.1534/g3.118.200021)
Supplement: Supplementary file 4 [file 1161TableS4.xlsx]

## Sheet: Table S7-Control crosses
Table S4. Control crosses to validate stocks used in evaluating phenotypes associated with balancer breakpoints
Deletion or mutation tested	Control deletion or mutation	Noncomplementing phenotype
Df(2L)BSC104	Df(2L)Exel7081	Lethal
Df(2L)BSC150	tsh8	Lethal
Df(2L)BSC150	stepk08110	Lethal
Df(2L)BSC151	tsh04319	Lethal
Df(2L)BSC203	Hnf4Delta17	Lethal
Df(2L)BSC204	raw1	Lethal
Df(2L)BSC290	l(2)k11328k11328	Lethal
Df(2L)BSC300	tweek1	Lethal
Df(2L)BSC456	Gsc05341	Lethal
Df(2L)BSC688	saus5379	Lethal with escapers
Df(2L)BSC860	barrL305	Lethal
Df(2L)C'	lt11	Lethal
Df(2L)ED1161	MhcYD0783	Lethal
Df(2L)ED1315	spir2F	Maternal effect lethality
Df(2L)ED1315	Df(2L)Exel7078	Lethal
Df(2L)ED1315	cad2	Lethal
Df(2L)ED1378	Df(2L)Exel7080	Lethal
Df(2L)ED1378	dimmKG02598	Lethal
Df(2L)ED1378	l(2)0528705287	Lethal
Df(2L)ED1466	l(2)03832a03832a	Lethal
Df(2L)ED1466	Df(2L)BSC101	Lethal
Df(2L)ED1473	crc1	Lethal
Df(2L)ED1473	Df(2L)BSC104	Lethal
Df(2L)ED623	Sema1ak13702	Lethal with escapers
Df(2L)ED629	Sema1ak13702	Lethal
Df(2L)ED776	nubE37	Lethal
Df(2L)ED87	Gsc05341	Lethal
Df(2L)Exel6005	RFeSPk11704	Lethal
Df(2L)Exel6006	AIFGE14994	Lethal
Df(2L)Exel6034	Df(2L)ED777	Lethal
Df(2L)Exel6045	fs(2)ltoPP43k08115	Lethal
Df(2L)Exel6045	sickA384	Maternal effect lethality
Df(2L)Exel6045	sickk10239	Maternal effect lethality
Df(2L)Exel7008	Df(2L)Exel6006	Lethal
Df(2L)Exel7077	barrL305	Lethal
Df(2L)Exel7078	IKKepsilon1	Lethal
Df(2L)Exel7078	Df(2L)ED1317	Lethal
Df(2L)Exel8003	dsUAO71	Lethal with escapers with ds phenotypes
Df(2L)H20	dl1	Lethal
Df(2L)TW161	tsh04319	Lethal
Df(2L)TW161	tsh8	Lethal
Df(2L)TW161	pr1	pr eye color
Df(2R)50C-38	mam10	Lethal
Df(2R)BSC155	Nop60Bk05318	Lethal
Df(2R)BSC260	l(2)0128901289	Lethal
Df(2R)BSC261	Df(2R)BSC260	Lethal
Df(2R)BSC3	Df(2R)BSC305	Lethal
Df(2R)BSC356	gek09373	Lethal
Df(2R)BSC361	fl(2)dk16105	Female lethality
Df(2R)BSC786	Tango111	Lethal
Df(2R)BSC802	Df(2R)BSC786	Lethal
Df(2R)BSC813	Df(2R)Exel6077	Lethal
Df(2R)BSC889	EcRM554fs	Lethal
Df(2R)ED1484	EcRM554fs	Lethal
Df(2R)ED3181	RhoGEF204291	Lethal
Df(2R)Exel6051	Df(2R)BSC260	Lethal
Df(2R)Exel6064	Sod2Delta12	Lethal with weak escapers
Df(2R)Exel7130	O-fut1SH2260	Lethal
Df(2R)Exel7144	Cdk43	Female sterile
Src42AE1	Df(2R)ED1484	Lethal
CyO	al1 dpyov1 b1 pr1	dpy thoracic indentations and pr eye color
CyO	net1 b1 cn1 sp1	cn eye color
CyO	al1 dpyov1 b1 pr1	dpy thoracic indentations and pr eye color
CyO	net1 b1 cn1 sp1	cn eye color
SM5	al1 dpyov1 b1 pr1	aristaless
SM5	net1 b1 cn1 sp1	cn eye color and sp pigmentation
SM5	al1 dpyov1 b1 pr1	aristaless
SM5	net1 b1 cn1 sp1	cn eye color and sp pigmentation
