# Supplementary material for: The Molecular and Genetic Characterization of Second Chromosome Balancers in Drosophila melanogaster
Source: G3 (Bethesda). 2018 Feb 2;8(4):1161–71. doi: 10.1534/g3.118.200021 (PMC5873907; doi:10.1534/g3.118.200021)
Supplement: Supplementary file 5 [file 1161TableS5.xlsx]

## Sheet: Table S2-SM5 Genes
Table S5. Genes in the duplicated segments of 2R on SM5
Chromosome Arm	Gene Start	Gene_End	FB_Gene_ID	FB_Gene_Name
2R	5981844	6012795	FBgn0264959	Src42A
2R	6013910	6015689	FBgn0000043	Act42A
2R	6017739	6020695	FBgn0033050	Pngl
2R	6020311	6023144	FBgn0033051	Strica
2R	6026273	6036388	FBgn0033052	SCAP
2R	6036557	6040647	FBgn0033054	CG14591
2R	6042532	6044964	FBgn0033055	Tbce
2R	6047170	6047738	FBgn0264961	CR44130
2R	6047195	6047392	FBgn0085240	CG34211
2R	6049874	6050286	FBgn0085241	CG34212
2R	6050949	6068680	FBgn0033058	CCHa2-R
2R	6057357	6059558	FBgn0033056	CG7856
2R	6068795	6069795	FBgn0264980	CR44131
2R	6074471	6076367	FBgn0284246	l(2)k09848
2R	6076910	6078088	FBgn0033060	CG7849
2R	6078641	6080572	FBgn0033061	SmydA-5
2R	6080828	6085625	FBgn0033062	Ars2
2R	6087873	6169087	FBgn0000546	EcR
2R	6137303	6138411	FBgn0033063	CG14589
2R	6142165	6142237	FBgn0011958	tRNA:Arg-ACG-1-1
2R	6142372	6142444	FBgn0011891	tRNA:Lys-CTT-1-1
2R	6152603	6152676	FBgn0011938	tRNA:Asn-GTT-1-1
2R	6153186	6153259	FBgn0011937	tRNA:Asn-GTT-1-2
2R	6153506	6153579	FBgn0011936	tRNA:Asn-GTT-1-3
2R	6158597	6159635	FBgn0264505	CR43904
2R	6161535	6161607	FBgn0011957	tRNA:Arg-ACG-1-2
2R	6162023	6162096	FBgn0011933	tRNA:Asn-GTT-1-4
2R	6162197	6162270	FBgn0011932	tRNA:Asn-GTT-1-5
2R	6162519	6162592	FBgn0011931	tRNA:Asn-GTT-1-6
2R	6162681	6162753	FBgn0011889	tRNA:Lys-CTT-1-2
2R	6164876	6164948	FBgn0011888	tRNA:Lys-CTT-1-3
2R	6165984	6166056	FBgn0011887	tRNA:Lys-CTT-1-4
2R	6166151	6166224	FBgn0011880	tRNA:Ile-AAT-1-1
2R	6169607	6169679	FBgn0011956	tRNA:Arg-ACG-1-3
2R	6171496	6171568	FBgn0011890	tRNA:Lys-CTT-1-5
2R	6171687	6171759	FBgn0050316	tRNA:Arg-ACG-1-4
2R	6173684	6176195	FBgn0033065	Cyp6w1
2R	6178584	6178656	FBgn0011955	tRNA:Arg-ACG-1-5
2R	6179726	6180356	FBgn0040502	CG8343
2R	6180926	6181626	FBgn0033067	CG11211
2R	6181748	6196320	FBgn0262867	Ptr
2R	6190129	6190202	FBgn0011935	tRNA:Asn-GTT-1-7
2R	6190372	6190445	FBgn0011934	tRNA:Asn-GTT-1-8
2R	6197387	6198266	FBgn0050432	CG30432
2R	6200853	6201956	FBgn0033069	eIF3f2
2R	6202725	6205224	FBgn0050431	CG30431
2R	6207219	6209468	FBgn0033072	CG17994
2R	6209782	6214122	FBgn0021847	l(2)k14710
2R	6214568	6240602	FBgn0263144	bin3
2R	6216197	6218619	FBgn0265044	CR44161
2R	6225634	6226884	FBgn0033074	tomboy40
2R	6242004	6255266	FBgn0033075	Pld
2R	6501032	6501772	FBgn0267744	CR46075
2R	6502006	6621792	FBgn0086655	jing
2R	6508895	6510295	FBgn0266620	CR45127
2R	6532595	6533595	FBgn0264506	CR43905
2R	6600044	6600978	FBgn0033076	CG15233
2R	6623832	6624577	FBgn0053919	CG33919
2R	6625242	6633090	FBgn0262736	Vha16-1
2R	6633647	6636262	FBgn0026761	Trap1
2R	6636512	6642358	FBgn0042085	Bap170
2R	6642418	6645098	FBgn0033079	Fmo-2
2R	6648654	6652842	FBgn0029131	Debcl
2R	6653217	6655267	FBgn0050443	Opbp
2R	6655463	6656594	FBgn0033081	geminin
2R	6657326	6660624	FBgn0013732	sced
2R	6660645	6662118	FBgn0266518	Dpit47
2R	6662265	6668085	FBgn0284249	Adf1
2R	6663395	6664195	FBgn0266621	CR45128
2R	6668150	6668738	FBgn0033085	CG15908
2R	6669024	6670076	FBgn0033086	CG9410
2R	6670154	6673372	FBgn0033087	Hsepi
2R	6673604	6675061	FBgn0033088	PGAP3
2R	6675028	6676001	FBgn0033089	CG17266
2R	6675822	6693162	FBgn0033092	CG9422
2R	6677001	6680391	FBgn0259977	Tdc1
2R	6681796	6682394	FBgn0265049	CR44164
2R	6682521	6683749	FBgn0265050	CR44165
2R	6683186	6684710	FBgn0033090	CG15909
2R	6684745	6689974	FBgn0050446	Tdc2
2R	6693430	6695187	FBgn0033093	CG3270
2R	6695114	6696661	FBgn0259483	Mob4
2R	6696739	6699469	FBgn0014009	Rab2
2R	6699695	6715892	FBgn0033095	CG3409
2R	6699695	6715892	FBgn0266525	CG45092
2R	6707163	6707273	FBgn0263518	mir-4975
2R	6707306	6708960	FBgn0263586	CR43611
2R	6716342	6717707	FBgn0033096	Zip42C.1
2R	6718196	6719533	FBgn0033097	Zip42C.2
2R	6721101	6740672	FBgn0010482	l(2)01289
2R	6741899	6746141	FBgn0028579	phtf
2R	6746381	6748954	FBgn0042083	CG3267
2R	6749227	6756300	FBgn0027066	Eb1
2R	6756296	6757209	FBgn0033100	CG3420
2R	6757601	6758903	FBgn0033101	CG9436
2R	6759715	6798941	FBgn0085421	Epac
2R	6779749	6781491	FBgn0000473	Cyp6a2
2R	6807626	6809172	FBgn0014028	SdhB
2R	6809044	6809766	FBgn0033104	CG15237
2R	6810011	6810530	FBgn0022224	ubl
2R	6811019	6818199	FBgn0265003	koi
2R	6820560	6822596	FBgn0265635	CR44442
2R	6828356	6838360	FBgn0033108	CG15236
2R	6831296	6831793	FBgn0085244	CG34215
2R	6835533	6835635	FBgn0263517	mir-4976
2R	6838074	6839055	FBgn0040674	CG9445
2R	6841545	6842094	FBgn0265051	CR44166
2R	6862001	6872718	FBgn0265935	coro
2R	6872996	6875819	FBgn0033110	CG9447
2R	6873149	6880088	FBgn0265058	CR44169
2R	6875906	6878927	FBgn0265137	Spn42Da
2R	6879285	6880770	FBgn0033112	Spn42Db
2R	6880995	6883407	FBgn0033113	Spn42Dc
2R	6883280	6884873	FBgn0028988	Spn42Dd
2R	6885552	6888262	FBgn0033115	Spn42De
2R	6891760	6922613	FBgn0050158	CG30158
2R	21973122	21976386	FBgn0034674	CG9304
2R	21976662	21977957	FBgn0041237	Gr58c
2R	21978215	21979677	FBgn0041238	Gr58b
2R	21979860	21981099	FBgn0041239	Gr58a
2R	21985626	21986938	FBgn0050401	dany
2R	21987068	22039559	FBgn0085399	CG34370
2R	22034844	22035666	FBgn0034681	CG9308
2R	22041667	22042945	FBgn0005778	PpD5
2R	22056467	22057681	FBgn0034683	CG13500
2R	22058904	22061517	FBgn0034684	CG13501
2R	22060950	22069757	FBgn0265192	Snp
2R	22066883	22068372	FBgn0265184	CG44249
2R	22069725	22071286	FBgn0034687	CG11475
2R	22071234	22073443	FBgn0034688	CG11474
2R	22073538	22075308	FBgn0034689	CG2921
2R	22075988	22079381	FBgn0067102	GlcT-1
2R	22080176	22085767	FBgn0034691	Synj
2R	22085782	22088727	FBgn0034692	CG13502
2R	22089423	22090691	FBgn0263250	CG43393
2R	22090795	22091395	FBgn0265046	CG44163
2R	22091489	22099534	FBgn0034693	CG11073
2R	22103177	22105963	FBgn0034694	CG6613
2R	22106107	22122562	FBgn0243516	Vrp1
2R	22113589	22114841	FBgn0050280	CG30280
2R	22114997	22116189	FBgn0050281	CG30281
2R	22122101	22124566	FBgn0002715	mei-S332
2R	22124567	22127502	FBgn0034697	GM130
2R	22127808	22130184	FBgn0029147	NtR
2R	22130112	22131299	FBgn0085234	CG34205
2R	22136968	22172834	FBgn0000008	a
2R	22138895	22139295	FBgn0034700	CG11269
2R	22139935	22141364	FBgn0029084	gom
2R	22163738	22164594	FBgn0085235	CG34206
2R	22172803	22174691	FBgn0034703	CG3045
2R	22174922	22177428	FBgn0034704	CG6758
2R	22174951	22176707	FBgn0266644	CR45151
2R	22177419	22182879	FBgn0034705	CG11170
2R	22179695	22182642	FBgn0034706	CG11275
2R	22183138	22185892	FBgn0034707	MED16
2R	22185972	22189886	FBgn0034708	Vps35
2R	22189817	22202671	FBgn0034709	Swim
2R	22197269	22197374	FBgn0086027	snoRNA:Or-CD1
2R	22201508	22203045	FBgn0266925	CR45376
2R	22203694	22205593	FBgn0034710	CG3292
2R	22206005	22207987	FBgn0283480	Alp2
2R	22208464	22210765	FBgn0034712	CG3264
2R	22211371	22212704	FBgn0034713	CG11291
2R	22212835	22217264	FBgn0025186	ari-2
2R	22217285	22218500	FBgn0050278	CG30278
2R	22218456	22220905	FBgn0050277	Oatp58Da
2R	22221180	22223499	FBgn0034715	Oatp58Db
2R	22223681	22228574	FBgn0034716	Oatp58Dc
2R	22236295	22236795	FBgn0265976	CR44755
2R	22243963	22286469	FBgn0020307	dve
2R	22291717	22292395	FBgn0263341	CR43422
2R	22293400	22296955	FBgn0034717	CG5819
2R	22298214	22311937	FBgn0034718	wdp
2R	22312876	22316604	FBgn0265979	CR44758
2R	22317662	22329416	FBgn0013272	Gp150
2R	22318995	22320895	FBgn0265977	CR44756
2R	22329195	22329720	FBgn0085236	CG34207
2R	22329726	22332072	FBgn0017482	T3dh
2R	22330200	22332813	FBgn0016053	pgc
2R	22333126	22333505	FBgn0085237	CG34208
2R	22333500	22373109	FBgn0034720	Liprin-gamma
2R	22348307	22348875	FBgn0034721	CG11298
2R	22373695	22374966	FBgn0265980	CR44759
2R	22375090	22378484	FBgn0034722	Rtf1
2R	22378263	22379007	FBgn0266866	CR45327
2R	22379637	22382675	FBgn0025878	wrapper
2R	22383134	22394015	FBgn0034723	CG13506
2R	22387395	22387895	FBgn0265978	CR44757
2R	22393876	22402059	FBgn0034724	babos
2R	22402895	22403195	FBgn0265981	CR44760
2R	22404177	22408540	FBgn0034725	CG6044
2R	22408525	22409342	FBgn0053200	VepD
2R	22409208	22411545	FBgn0022984	qkr58E-3
2R	22411789	22412582	FBgn0034726	Mes4
2R	22412556	22415518	FBgn0022986	qkr58E-1
2R	22415560	22419001	FBgn0022985	qkr58E-2
2R	22415795	22416462	FBgn0266645	CR45152
2R	22418937	22420376	FBgn0034727	mRpS29
2R	22421013	22425482	FBgn0034728	rad50
2R	22425733	22426977	FBgn0034729	CG10344
2R	22427479	22429584	FBgn0034730	ppk12
2R	22454741	22472995	FBgn0034731	CG10384
2R	22472995	22476314	FBgn0266432	CG45062
2R	22476385	22477295	FBgn0266433	CG45063
2R	22478379	22483054	FBgn0034733	CG4752
2R	22483303	22492033	FBgn0034734	CG4554
2R	22492197	22494295	FBgn0034735	CG4610
2R	22494297	22562065	FBgn0003175	px
2R	22550094	22552113	FBgn0034736	gas
2R	22562307	22563131	FBgn0034737	CG11362
2R	22563152	22592964	FBgn0260866	dnr1
2R	22594677	22596348	FBgn0034739	CG3927
2R	22596486	22597125	FBgn0266867	CR45328
2R	22597245	22600695	FBgn0034741	CG4269
2R	22600405	22605667	FBgn0034742	CG4294
2R	22605745	22607995	FBgn0034743	RpS16
2R	22606795	22606861	FBgn0086028	snoRNA:Me28S-G2173
2R	22607085	22607220	FBgn0083005	snoRNA:Psi28S-1175a
2R	22607232	22607372	FBgn0083004	snoRNA:Psi28S-1175b
2R	22607385	22607520	FBgn0083003	snoRNA:Psi28S-1175c
2R	22607544	22607678	FBgn0082925	snoRNA:Or-aca1
2R	22608310	22609419	FBgn0034744	Vps20
2R	22609334	22613376	FBgn0034745	CG4329
2R	22614328	22634084	FBgn0053143	CG33143
2R	22634019	22635942	FBgn0034748	CG17807
2R	22636063	22637727	FBgn0019949	Cdk9
2R	22637770	22638868	FBgn0026261	bonsai
2R	22638807	22640201	FBgn0034750	CG3732
2R	22640526	22641419	FBgn0261596	RpS24
2R	22641786	22643917	FBgn0040091	Ugt58Fa
2R	22644646	22646344	FBgn0034753	CG2852
2R	22646616	22647245	FBgn0050195	CG30195
2R	22647458	22647807	FBgn0085475	CG34446
2R	22647892	22648478	FBgn0085474	CG34445
2R	22648995	22649750	FBgn0034755	CG3746
2R	22650556	22653595	FBgn0034740	nsr
2R	22652573	22654530	FBgn0034756	Cyp6d2
2R	22654805	22655392	FBgn0050196	CG30196
2R	22655549	22657135	FBgn0263030	CG43325
2R	22655549	22656998	FBgn0263031	CG43326
2R	22655635	22656496	FBgn0266806	CR45268
2R	22657901	22661389	FBgn0034758	CG13510
2R	22657901	22661389	FBgn0034759	CG13511
2R	22657901	22661389	FBgn0260767	CG42565
2R	22661934	22663241	FBgn0260768	CG42566
2R	22663692	22664474	FBgn0034761	CG4250
2R	22665646	22666145	FBgn0262141	CG42867
2R	22666125	22666605	FBgn0266807	CR45269
2R	22666359	22666764	FBgn0262142	CR42868
2R	22667155	22668848	FBgn0050269	CG30269
2R	22667155	22668848	FBgn0050273	CG30273
2R	22669145	22670622	FBgn0040658	CG13516
2R	22670587	22673212	FBgn0034763	RYBP
2R	22673195	22673695	FBgn0265982	CR44761
2R	22684955	22688987	FBgn0020257	Ppa
2R	22689095	22689395	FBgn0265983	CR44762
2R	22689495	22690295	FBgn0265984	CR44763
