# Supplementary material for: The Molecular and Genetic Characterization of Second Chromosome Balancers in Drosophila melanogaster
Source: G3 (Bethesda). 2018 Feb 2;8(4):1161–71. doi: 10.1534/g3.118.200021 (PMC5873907; doi:10.1534/g3.118.200021)
Supplement: Supplementary file 6 [file 1161TableS6.xlsx]

## Sheet: Table S3-Complementation
Table S6. Complementation test results
Aberration	Breakpoint	Gene disruption	Balancers with breakpoint	Balancer tested	Deletion or mutation tested	Phenotype1	Comments
In(2R)Cy	42A7	3' UTR of Src42A	SM1, SM5, SM6a, CyO	SM5	Df(2R)BSC889, Df(2R)ED1484, Src42AE1	Viable, female fertile	Homozygous viability of In(2L)Cy noted by Sturtevant (1931).
	58A4	Between CG34029 and CG9304		SM5	Df(2R)BSC786, Df(2R)BSC802, Df(2R)BSC813	Viable, female fertile
In(2L)Cy	22D1	May disrupt CG11723, AIF or TBCD	SM1, SM5, SM6a, CyO	SM5	Df(2L)Exel7008, Df(2L)Exel6006, Df(2L)BSC688	Viable, female fertile	Homozygous viability of In(2R)Cy noted by Sturtevant (1931).
	33F4	May disrupt MRP		SM5	Df(2L)Exel6034, Df(2L)BSC290, Df(2L)ED776	Viable, female fertile
In(2LR)SM1	22A3	haf, CG10869	SM1, SM5, SM6a	SM5	Df(2L)Exel6005	Viable, female fertile, male sterile	We attribute the male sterility to disruption of CG10869, which is expressed strongly in testis, rather than the overlapping haf gene, which shows very low testis expression (Chintapalli et al., 2007).
	60B11	CG3257		SM5	Df(2R)BSC356, Df(2R)BSC155	Viable, female fertile
In(2LR)O	30D1	nAChRα6	SM6a, CyO	CyO	Multiple nAChRα6 point mutations and deletions (Perry et al., 2007; Watson et al., 2010)	Viable, female fertile, male fertile, insecticide resistant	nAChRα6O, the null allele caused by this breakpoint, is associated with resistance to the insecticide spinosyn (Perry et al., 2007; Watson et al., 2010).
	50D4	Prosap		CyO	Df(2R)BSC361, Df(2R)50C-38, Df(2R)Exel7130	Viable, female fertile
In(2L)SM5-1	21E2	ds	SM5	SM5	Df(2L)Exel8003, Df(2L)BSC456, Df(2L)ED87, dsUAO71	Mostly lethal with escapers having ds phenotypes	ds55, the allele caused by this breakpoint, was described by Craymer (1980) and mapped molecularly by Clark et al. (1995)
	36B6	Between beat-IIIb and CR45356		SM5	Df(2L)BSC300, Df(2L)ED1161, Df(2L)H20	Viable, female fertile
In(2L)SM5-2	29D5–E4	Unknown	SM5	SM5	Df(2L)ED629, Df(2L)BSC204, Df(2L)ED623, Df(2L)BSC203	Lethal	Lethality maps to a 16 gene region (29D5;29E4, 2L:8529124;8700124 (R6)) defined by the overlap of the four deletions.
	40F	Unknown		SM5	Viable and female fertile: Df(2L)C', Df(2L)BSC151, Df(2L)Exel6045, Df(2L)Exel7077, Df(2L)BSC860, Df(2L)ED1473, Df(2L)BSC104, Df(2L)ED1466, Df(2L)BSC150. Lethal: Df(2L)TW161, Df(2L)ED1315, Df(2L)Exel7078, Df(2L)ED1378	Likely viable and female fertile	Mislove and Lewis (1955) mapped this breakpoint to 40F by polytene cytology. We saw no clear molecular evidence for an inversion breakpoint within the basal 2L euchromatic portion of the R6 genome assembly, suggesting that the breakpoint lies more proximal within 2L centric heterochromatin where no genes reside, but the variegation of lt suggests the heterochromatic breakpoint lies close to lt. W…
In(2R)SM5-2	53D1	CG30463	SM5	SM5	Df(2R)Exel6064, Df(2R)ED3181, Df(2R)Exel7144	Viable, female fertile
	42E1	Likely disrupts CG30158	SM5	SM5	Df(2R)Exel6051, Df(2R)BSC261, Df(2R)BSC260	Viable, female fertile
Footnote
1We did not measure viability or fertility rates in a way that would allow us, in most cases, to identify partial lethality or partial sterility.
