# Supplementary material for: The Molecular and Genetic Characterization of Second Chromosome Balancers in Drosophila melanogaster
Source: G3 (Bethesda). 2018 Feb 2;8(4):1161–71. doi: 10.1534/g3.118.200021 (PMC5873907; doi:10.1534/g3.118.200021)
Supplement: Supplementary file 7 [file 1161TableS7.xlsx]

## Sheet: Table S4-Shared SNPs
Table S7. SNPs shared among either all balancers or a family of balancers resulting in missense, splice acceptor, start loss, or nonsense mutations
SNP Present On	Balancer Count	Arm	Position	Mutation Type	Gene	Nucleotide Change	Amino Acid Change
SM5, SM6a	2	2L	8086	missense_variant	CG11023	A -> G	p.Glu136Gly
CyO	1	2L	8506	missense_variant	CG11023	G -> A	p.Val239Met
CyO, SM5, SM6a	3	2L	8774	missense_variant	CG11023	T -> C	p.Leu314Pro
CyO, SM5, SM6a	3	2L	28813	missense_variant	Cda5	A -> G	p.Met1421Thr
CyO, SM5, SM6a	3	2L	32425	missense_variant	Cda5	G -> A	p.Thr737Ile
SM5, SM6a	2	2L	34143	missense_variant	Cda5	C -> A	p.Asp1255Tyr
SM5, SM6a	2	2L	34190	missense_variant	Cda5	T -> G	p.Tyr1239Ser
CyO, SM5, SM6a	3	2L	36330	missense_variant	Cda5	A -> T	p.Asp931Glu
CyO, SM5, SM6a	3	2L	36631	missense_variant	Cda5	G -> A	p.Thr831Ile
CyO, SM5, SM6a	3	2L	36696	missense_variant	Cda5	A -> C	p.Asp809Glu
CyO, SM5, SM6a	3	2L	68395	missense_variant	dbr	C -> T	p.Ser194Leu
SM5, SM6a	2	2L	72046	missense_variant	CR44987	C -> G	p.Gln12Glu
CyO, SM5, SM6a	3	2L	100206	missense_variant	Zir	A -> C	p.Lys1660Thr
SM5, SM6a	2	2L	120025	missense_variant	CG4822	G -> T	p.Thr3Asn
SM5, SM6a	2	2L	123242	missense_variant	CR44969	C -> T	p.Asp663Asn
SM5, SM6a	2	2L	123259	missense_variant	CR44969	G -> A	p.Thr657Ile
CyO, SM5, SM6a	3	2L	140315	stop_gained	ovm	C -> A	p.Glu207*
CyO	1	2L	145330	missense_variant	CG42399	G -> A	p.His1336Tyr
CyO, SM5, SM6a	3	2L	152103	missense_variant	CG42399	A -> G	p.Leu335Ser
CyO, SM5, SM6a	3	2L	154698	missense_variant	CG3709	A -> C	p.Val161Gly
CyO	1	2L	194865	missense_variant	spen	G -> A	p.Ala3511Thr
CyO	1	2L	208335	missense_variant	Tbc1d15-17	A -> T	p.Ile249Phe
SM5, SM6a	2	2L	217138	missense_variant	kis	G -> A	p.Ala3669Val
CyO	1	2L	236321	missense_variant	kis	C -> T	p.Ser1956Asn
CyO	1	2L	236608	missense_variant	kis	A -> T	p.Asn1860Lys
CyO	1	2L	236757	missense_variant	kis	C -> G	p.Ala1811Pro
CyO	1	2L	236923	missense_variant	kis	C -> G	p.Lys1755Asn
CyO	1	2L	237203	missense_variant	kis	A -> G	p.Leu1662Pro
CyO	1	2L	241407	missense_variant	kis	G -> A	p.Pro261Ser
CyO	1	2L	251346	missense_variant	Rpp30	C -> T	p.Gly248Arg
CyO, SM5, SM6a	3	2L	264313	missense_variant	CG17075	T -> G	p.Lys792Asn
CyO	1	2L	264500	missense_variant	CG17075	G -> C	p.Ala730Gly
SM5, SM6a	2	2L	266472	missense_variant	CG17075	T -> C	p.Asn73Asp
CyO, SM5, SM6a	3	2L	266595	missense_variant	CG17075	C -> T	p.Gly32Ser
CyO, SM5, SM6a	3	2L	272868	missense_variant	mbm	A -> G	p.Val256Ala
SM5, SM6a	2	2L	280946	missense_variant	smo	A -> G	p.Asp848Gly
CyO, SM5, SM6a	3	2L	285557	missense_variant	CG3625	A -> G	p.Val26Ala
CyO	1	2L	287424	missense_variant	CR46263	T -> A	p.Asp499Val
CyO	1	2L	287467	missense_variant	CR46263	C -> T	p.Glu485Lys
CyO, SM5, SM6a	3	2L	287763	missense_variant	CR46263	A -> C	p.Leu386Arg
CyO, SM5, SM6a	3	2L	288594	missense_variant	CG3625	G -> A	p.Ser109Leu
CyO, SM5, SM6a	3	2L	318650	missense_variant	CG11912	T -> G	p.Asn195Thr
SM5, SM6a	2	2L	327581	missense_variant	CG43755	C -> G	p.Cys681Ser
SM5, SM6a	2	2L	327859	missense_variant	CG43755	C -> A	p.Gln588His
SM5, SM6a	2	2L	327983	missense_variant	CG43755	T -> C	p.Asp547Gly
SM5, SM6a	2	2L	328095	missense_variant	CG43755	C -> T	p.Gly510Arg
SM5, SM6a	2	2L	329600	missense_variant	CG43755	G -> T	p.Pro8His
CyO, SM5, SM6a	3	2L	330803	missense_variant	CG31921	T -> C	p.Ser444Gly
CyO, SM5, SM6a	3	2L	330906	missense_variant	CG31921	C -> A	p.Lys409Asn
SM5, SM6a	2	2L	331027	missense_variant	CG31921	T -> C	p.Glu369Gly
SM5, SM6a	2	2L	331380	missense_variant	CG31921	C -> A	p.Lys251Asn
SM5, SM6a	2	2L	331987	missense_variant	CG31921	A -> C	p.Ile49Ser
SM5, SM6a	2	2L	332105	missense_variant	CG31921	G -> A	p.Arg10Cys
CyO, SM5, SM6a	3	2L	340737	missense_variant	Plc21C	G -> C	p.Gly508Ala
CyO, SM5, SM6a	3	2L	386803	missense_variant	al	A -> C	p.Thr254Pro
CyO, SM5, SM6a	3	2L	387006	missense_variant	al	T -> G	p.His321Gln
CyO	1	2L	396880	missense_variant	CG4213	C -> T	p.Glu1206Lys
CyO, SM5, SM6a	3	2L	397095	missense_variant	CG4213	A -> C	p.Val1134Gly
CyO, SM5, SM6a	3	2L	397179	missense_variant	CG4213	A -> C	p.Phe1106Cys
CyO, SM5, SM6a	3	2L	397261	missense_variant	CG4213	A -> G	p.Ser1079Pro
SM5, SM6a	2	2L	397416	missense_variant	CG4213	G -> T	p.Thr1027Asn
SM5, SM6a	2	2L	397420	missense_variant	CG4213	C -> T	p.Ala1026Thr
CyO, SM5, SM6a	3	2L	397474	missense_variant	CG4213	T -> C	p.Thr1008Ala
CyO	1	2L	397485	missense_variant	CG4213	T -> G	p.Asp1004Ala
SM5, SM6a	2	2L	398089	missense_variant	CG4213	C -> G	p.Glu803Gln
SM5, SM6a	2	2L	398222	missense_variant	CG4213	A -> T	p.Asp758Glu
CyO	1	2L	400653	missense_variant	CG4213	T -> A	p.Glu297Val
CyO	1	2L	401393	missense_variant	CG4213	G -> A	p.Arg91Cys
CyO, SM5, SM6a	3	2L	419507	missense_variant	CG13690	T -> C	p.Lys32Glu
CyO, SM5, SM6a	3	2L	419582	missense_variant	CG13690	C -> A	p.Val7Leu
SM5, SM6a	2	2L	423562	missense_variant	BBS8	G -> T	p.Gln37His
CyO, SM5, SM6a	3	2L	424681	missense_variant	BBS8	C -> T	p.Ala387Val
CyO, SM5, SM6a	3	2L	444984	stop_gained	ex	C -> T	p.Gln693*
CyO, SM5, SM6a	3	2L	444985	missense_variant	ex	A -> C	p.Gln693Pro
SM5, SM6a	2	2L	445180	missense_variant	ex	G -> A	p.Ser758Asn
CyO	1	2L	446897	missense_variant	ex	T -> G	p.Leu1311Arg
CyO, SM5, SM6a	3	2L	449931	missense_variant	crq	A -> C	p.Ser247Ala
CyO	1	2L	450021	missense_variant	crq	C -> T	p.Glu217Lys
CyO	1	2L	457320	missense_variant	CG4133	G -> T	p.Ala354Ser
CyO	1	2L	460706	missense_variant	CG4297	G -> A	p.Pro1410Ser
CyO	1	2L	461383	missense_variant	CG4297	C -> T	p.Ser1184Asn
SM5, SM6a	2	2L	461581	missense_variant	CG4297	A -> G	p.Val1118Ala
CyO	1	2L	462743	missense_variant	CG4297	C -> T	p.Glu731Lys
SM5, SM6a	2	2L	464218	missense_variant	CG4297	C -> G	p.Gly239Ala
CyO	1	2L	464738	missense_variant	CG4297	G -> C	p.Pro66Ala
SM5, SM6a	2	2L	477712	missense_variant	cbt	T -> C	p.Thr107Ala
SM5, SM6a	2	2L	536546	missense_variant	ush	G -> C	p.Glu197Asp
SM5, SM6a	2	2L	536751	missense_variant	ush	A -> G	p.Thr266Ala
CyO	1	2L	539448	missense_variant	ush	C -> G	p.Pro1045Ala
SM5, SM6a	2	2L	545404	missense_variant	nAChRbeta3	C -> G	p.Ala50Gly
SM5, SM6a	2	2L	545494	missense_variant	nAChRbeta3	A -> G	p.Glu80Gly
CyO	1	2L	545918	missense_variant	nAChRbeta3	T -> A	p.Phe138Ile
SM5, SM6a	2	2L	551463	missense_variant	Ets21C	C -> T	p.Arg132Lys
SM5, SM6a	2	2L	551691	missense_variant	Ets21C	G -> T	p.Thr56Lys
SM5, SM6a	2	2L	551692	missense_variant	Ets21C	T -> C	p.Thr56Ala
SM5, SM6a	2	2L	554064	missense_variant	rempA	T -> C	p.Asn1417Ser
SM5, SM6a	2	2L	554118	missense_variant	rempA	C -> T	p.Ser1399Asn
SM5, SM6a	2	2L	560265	missense_variant	rempA	G -> T	p.Ala170Ser
SM5, SM6a	2	2L	560817	missense_variant	CG11835	A -> G	p.Ser789Pro
SM5, SM6a	2	2L	560903	missense_variant	CG11835	T -> C	p.Asn760Ser
SM5, SM6a	2	2L	560970	missense_variant	CG11835	C -> A	p.Ala738Ser
SM5, SM6a	2	2L	560987	missense_variant	CG11835	T -> G	p.Gln732Pro
SM5, SM6a	2	2L	561266	missense_variant	CG11835	A -> T	p.Val639Asp
SM5, SM6a	2	2L	561396	missense_variant	CG11835	T -> C	p.Thr596Ala
SM5, SM6a	2	2L	561650	missense_variant	CG11835	T -> G	p.Glu511Ala
SM5, SM6a	2	2L	562320	missense_variant	CG11835	G -> A	p.Pro288Ser
SM5, SM6a	2	2L	562424	missense_variant	CG11835	A -> G	p.Leu253Pro
SM5, SM6a	2	2L	562503	missense_variant	CG11835	T -> G	p.Thr227Pro
SM5, SM6a	2	2L	562553	missense_variant	CG11835	C -> A	p.Gly210Val
SM5, SM6a	2	2L	562665	missense_variant	CG11835	C -> G	p.Ala173Pro
SM5, SM6a	2	2L	562782	missense_variant	CG11835	G -> C	p.Leu134Val
SM5, SM6a	2	2L	565557	missense_variant	CG2794	A -> T	p.Lys444Met
CyO	1	2L	566219	missense_variant	CG2794	A -> T	p.Arg665Trp
SM5, SM6a	2	2L	567916	missense_variant	Nle	C -> T	p.Gly50Asp
CyO	1	2L	570044	missense_variant	Sf3b1	G -> A	p.Ala473Thr
SM5, SM6a	2	2L	576215	missense_variant	Ptth	T -> A	p.Thr59Ser
CyO, SM5, SM6a	3	2L	576524	missense_variant	Ptth	A -> C	p.Met26Arg
CyO	1	2L	602879	missense_variant	CG13689	T -> A	p.Asp3Glu
CyO	1	2L	602898	missense_variant	CG13689	G -> A	p.Ala10Thr
CyO	1	2L	603084	missense_variant	CG13689	C -> A	p.Ser30Arg
SM5, SM6a	2	2L	620561	missense_variant	lectin-21Cb	A -> G	p.Ser208Pro
SM5, SM6a	2	2L	620576	missense_variant	lectin-21Cb	T -> A	p.Thr203Ser
SM5, SM6a	2	2L	620597	missense_variant	lectin-21Cb	C -> T	p.Asp196Asn
CyO	1	2L	620686	missense_variant	lectin-21Cb	G -> A	p.Thr166Met
SM5, SM6a	2	2L	620850	missense_variant	lectin-21Cb	A -> T	p.Asn111Lys
SM5, SM6a	2	2L	620909	missense_variant	lectin-21Cb	A -> C	p.Tyr92Asp
SM5, SM6a	2	2L	620996	missense_variant	lectin-21Cb	C -> T	p.Glu63Lys
SM5, SM6a	2	2L	621168	missense_variant	lectin-21Cb	A -> T	p.Asp5Glu
CyO, SM5, SM6a	3	2L	625292	missense_variant	lectin-21Ca	A -> G	p.Ile217Val
SM5, SM6a	2	2L	625715	missense_variant	CG2839	G -> A	p.Cys18Tyr
SM5, SM6a	2	2L	625801	missense_variant	CG2839	A -> G	p.Ile47Val
CyO	1	2L	626451	missense_variant	CG2839	A -> C	p.Gln263His
CyO	1	2L	628022	missense_variant	CG2839	A -> C	p.Lys787Thr
CyO, SM5, SM6a	3	2L	642359	missense_variant	ds	T -> C	p.Ser3091Gly
SM5, SM6a	2	2L	642823	missense_variant	ds	C -> T	p.Arg2936His
CyO	1	2L	643751	missense_variant	ds	C -> T	p.Ala2627Thr
CyO, SM5, SM6a	3	2L	643864	missense_variant	ds	C -> G	p.Ser2589Thr
CyO	1	2L	644965	missense_variant	ds	G -> C	p.Pro2263Ala
SM5, SM6a	2	2L	645279	missense_variant	ds	G -> T	p.Pro2158Gln
CyO, SM5, SM6a	3	2L	645330	missense_variant	ds	T -> G	p.Asn2141Thr
CyO, SM5, SM6a	3	2L	645508	missense_variant	ds	G -> T	p.Leu2082Ile
SM5, SM6a	2	2L	648017	missense_variant	ds	C -> T	p.Gly2003Ser
SM5, SM6a	2	2L	648572	missense_variant	ds	C -> T	p.Val1857Ile
SM5, SM6a	2	2L	648578	missense_variant	ds	G -> T	p.Leu1855Ile
CyO, SM5, SM6a	3	2L	649180	missense_variant	ds	C -> T	p.Gly1689Ser
CyO	1	2L	649442	missense_variant	ds	G -> C	p.His1601Gln
CyO	1	2L	649471	missense_variant	ds	T -> C	p.Ile1592Val
CyO, SM5, SM6a	3	2L	649616	missense_variant	ds	T -> G	p.Arg1543Ser
CyO	1	2L	649618	missense_variant	ds	T -> C	p.Arg1543Gly
SM5, SM6a	2	2L	655507	missense_variant	ds	C -> T	p.Gly977Arg
SM5, SM6a	2	2L	707396	missense_variant	ds	G -> A	p.Ala124Val
CyO, SM5, SM6a	3	2L	707729	missense_variant	ds	G -> T	p.Thr13Lys
CyO, SM5, SM6a	3	2L	728604	missense_variant	Hsp60B	A -> C	p.Met33Leu
CyO, SM5, SM6a	3	2L	728625	missense_variant	Hsp60B	A -> G	p.Ile40Val
CyO	1	2L	729289	missense_variant	Hsp60B	A -> T	p.Gln261Leu
CyO, SM5, SM6a	3	2L	729632	missense_variant	Hsp60B	G -> T	p.Lys375Asn
SM5, SM6a	2	2L	753263	missense_variant	GABA-B-R3	G -> C	p.Ala49Pro
CyO	1	2L	753335	missense_variant	GABA-B-R3	A -> G	p.Thr73Ala
SM5, SM6a	2	2L	753359	missense_variant	GABA-B-R3	A -> G	p.Ile81Val
SM5, SM6a	2	2L	756708	missense_variant	GABA-B-R3	C -> T	p.Ala442Val
SM5, SM6a	2	2L	773763	stop_gained	CG12506	C -> T	p.Gln57*
SM5, SM6a	2	2L	773764	missense_variant	CG12506	A -> C	p.Gln57Pro
SM5, SM6a	2	2L	773765	missense_variant	CG12506	A -> C	p.Gln57His
CyO, SM5, SM6a	3	2L	773770	missense_variant	CG12506	G -> A	p.Gly59Glu
CyO, SM5, SM6a	3	2L	776564	missense_variant	CG13946	T -> C	p.Val8Ala
CyO, SM5, SM6a	3	2L	776816	missense_variant	CG13946	G -> T	p.Ser92Ile
CyO, SM5, SM6a	3	2L	779555	missense_variant	CG13947	C -> T	p.Pro118Ser
CyO, SM5, SM6a	3	2L	781574	missense_variant	Gr21a	C -> A	p.Pro93Gln
CyO	1	2L	785964	missense_variant	CG3544	G -> A	p.Arg515Lys
CyO	1	2L	786363	missense_variant	Pkg21D	A -> G	p.Val735Ala
SM5, SM6a	2	2L	787378	missense_variant	Pkg21D	C -> T	p.Arg438Gln
CyO, SM5, SM6a	3	2L	787390	missense_variant	Pkg21D	T -> C	p.Gln434Arg
CyO	1	2L	788368	missense_variant	Pkg21D	G -> A	p.Ala129Val
CyO	1	2L	810715	missense_variant	Nnf1b	C -> A	p.Gln24Lys
CyO	1	2L	813096	missense_variant	Dbp21E2	G -> T	p.Ala466Ser
CyO	1	2L	813291	missense_variant	Dbp21E2	C -> T	p.Pro531Ser
CyO, SM5, SM6a	3	2L	817553	missense_variant	CG15880	C -> T	p.Gly116Ser
SM5, SM6a	2	2L	818773	missense_variant	PGAP2	C -> G	p.Val188Leu
CyO, SM5, SM6a	3	2L	818835	missense_variant	PGAP2	T -> C	p.Gln167Arg
SM5, SM6a	2	2L	821582	missense_variant	CG3662	C -> A	p.Pro11Thr
CyO, SM5, SM6a	3	2L	823406	missense_variant	CG3662	A -> G	p.Ile219Met
CyO, SM5, SM6a	3	2L	831372	missense_variant	dock	G -> A	p.Ala395Thr
CyO, SM5, SM6a	3	2L	835138	missense_variant	drongo	A -> G	p.Ser451Pro
CyO, SM5, SM6a	3	2L	835382	missense_variant	drongo	T -> A	p.Asn390Ile
CyO, SM5, SM6a	3	2L	835388	missense_variant	drongo	C -> T	p.Ser388Asn
CyO, SM5, SM6a	3	2L	835811	missense_variant	drongo	A -> G	p.Phe385Ser
CyO, SM5, SM6a	3	2L	835920	missense_variant	drongo	C -> T	p.Gly349Ser
CyO, SM5, SM6a	3	2L	835949	missense_variant	drongo	T -> C	p.Lys339Arg
CyO, SM5, SM6a	3	2L	836635	missense_variant	drongo	A -> T	p.Leu305Gln
SM5, SM6a	2	2L	837087	missense_variant	drongo	T -> G	p.Gln154His
SM5, SM6a	2	2L	850007	missense_variant	drongo	G -> A	p.Ala21Val
SM5, SM6a	2	2L	852220	missense_variant	CG4291	T -> A	p.Thr100Ser
SM5, SM6a	2	2L	853643	missense_variant	kraken	G -> T	p.Ala86Ser
SM5, SM6a	2	2L	853650	missense_variant	kraken	C -> T	p.Thr88Ile
CyO	1	2L	854117	missense_variant	kraken	C -> A	p.Leu244Met
CyO	1	2L	854129	missense_variant	kraken	G -> A	p.Val248Ile
SM5, SM6a	2	2L	855736	missense_variant	CG13949	T -> A	p.Ser42Thr
CyO	1	2L	860800	missense_variant	CG13950	G -> T	p.Gln42His
CyO	1	2L	860883	missense_variant	CG13950	G -> A	p.Gly70Glu
CyO	1	2L	861692	missense_variant	CG13950	T -> C	p.Ile316Thr
CyO	1	2L	862406	missense_variant	aru	G -> T	p.Phe719Leu
CyO	1	2L	864765	missense_variant	aru	A -> G	p.Val21Ala
CyO	1	2L	864899	missense_variant	aru	G -> C	p.Leu4Val
CyO	1	2L	869608	missense_variant	dbe	C -> T	p.Val57Ile
CyO, SM5, SM6a	3	2L	873155	missense_variant	PNUTS	G -> A	p.Gly442Ser
CyO, SM5, SM6a	3	2L	875578	missense_variant	PNUTS	A -> T	p.Lys750Met
CyO, SM5, SM6a	3	2L	876172	missense_variant	PNUTS	T -> G	p.Val948Gly
CyO	1	2L	878674	missense_variant	CG15824	C -> A	p.Glu1846Asp
CyO, SM5, SM6a	3	2L	879040	missense_variant	CG15824	T -> A	p.Met1746Leu
CyO, SM5, SM6a	3	2L	879055	missense_variant	CG15824	G -> T	p.Leu1741Ile
CyO	1	2L	879353	missense_variant	CG15824	A -> T	p.Asp1641Glu
CyO	1	2L	879354	missense_variant	CG15824	T -> C	p.Asp1641Gly
SM5, SM6a	2	2L	879628	missense_variant	CG15824	G -> A	p.Pro1550Ser
SM5, SM6a	2	2L	879690	missense_variant	CG15824	C -> T	p.Arg1529His
CyO	1	2L	881923	missense_variant	CG15824	C -> T	p.Gly847Ser
CyO	1	2L	882092	missense_variant	CG15824	T -> C	p.Thr824Ala
SM5, SM6a	2	2L	882783	missense_variant	CG15824	A -> T	p.Cys612Ser
CyO	1	2L	899929	missense_variant	Lsp1beta	T -> A	p.Phe377Tyr
CyO, SM5, SM6a	3	2L	900123	missense_variant	Lsp1beta	A -> T	p.Met442Leu
CyO, SM5, SM6a	3	2L	914246	missense_variant	GluRIIC	A -> G	p.Met17Val
CyO, SM5, SM6a	3	2L	914460	missense_variant	GluRIIC	C -> T	p.Pro69Ser
SM5, SM6a	2	2L	915211	missense_variant	GluRIIC	A -> G	p.Asn220Ser
CyO	1	2L	915583	missense_variant	GluRIIC	A -> C	p.Ile306Leu
CyO, SM5, SM6a	3	2L	916577	missense_variant	GluRIIC	G -> A	p.Arg599His
CyO	1	2L	951740	missense_variant	CG4341	T -> G	p.Ile80Met
CyO	1	2L	952632	missense_variant	CG4341	C -> A	p.Pro340Gln
CyO	1	2L	952688	missense_variant	CG4341	T -> A	p.Leu359Met
CyO, SM5, SM6a	3	2L	953051	missense_variant	CG4341	A -> G	p.Ser480Gly
CyO, SM5, SM6a	3	2L	956652	missense_variant	CG4341	A -> G	p.Ile724Val
CyO, SM5, SM6a	3	2L	957298	missense_variant	CG4341	G -> A	p.Gly858Asp
SM5, SM6a	2	2L	1017372	missense_variant	IA-2	G -> C	p.Ala303Gly
CyO	1	2L	1026415	missense_variant	CG4375	G -> T	p.Pro124Gln
CyO	1	2L	1026442	missense_variant	CG4375	G -> C	p.Thr115Ser
CyO	1	2L	1026447	missense_variant	CG4375	G -> C	p.His113Gln
CyO	1	2L	1026455	missense_variant	CG4375	C -> T	p.Asp111Asn
CyO	1	2L	1026592	missense_variant	CG4375	A -> G	p.Phe65Ser
CyO	1	2L	1026604	missense_variant	CG4375	G -> A	p.Ser61Phe
CyO	1	2L	1026757	missense_variant	CG4375	T -> C	p.Lys10Arg
CyO	1	2L	1033968	missense_variant	IA-2	G -> A	p.Thr82Met
CyO	1	2L	1033969	missense_variant	IA-2	T -> C	p.Thr82Ala
CyO	1	2L	1033971	missense_variant	IA-2	G -> A	p.Ser81Leu
SM5, SM6a	2	2L	1034032	missense_variant	IA-2	A -> G	p.Phe61Leu
CyO, SM5, SM6a	3	2L	1034098	missense_variant	IA-2	T -> C	p.Thr39Ala
CyO	1	2L	1037497	missense_variant	CG4415	C -> T	p.Pro40Leu
SM5, SM6a	2	2L	1037570	missense_variant	CG4415	C -> A	p.Asn64Lys
SM5, SM6a	2	2L	1038267	missense_variant	CG4415	A -> G	p.Asn297Asp
CyO, SM5, SM6a	3	2L	1038280	missense_variant	CG4415	A -> C	p.Asp301Ala
CyO	1	2L	1061405	missense_variant	S	T -> C	p.Thr248Ala
SM5, SM6a	2	2L	1061704	missense_variant	S	A -> G	p.Met148Thr
SM5, SM6a	2	2L	1061705	missense_variant	S	T -> A	p.Met148Leu
SM5, SM6a	2	2L	1078570	splice site variant	ast	T -> C
CyO	1	2L	1078739	missense_variant	ast	A -> G	p.Thr217Ala
SM5, SM6a	2	2L	1079269	missense_variant	ast	A -> G	p.Asp375Gly
CyO	1	2L	1079631	missense_variant	ast	T -> G	p.Cys496Gly
CyO	1	2L	1079672	missense_variant	ast	A -> G	p.Ile509Met
CyO	1	2L	1079747	missense_variant	ast	G -> A	p.Met534Ile
SM5, SM6a	2	2L	1079784	missense_variant	ast	C -> A	p.Leu547Ile
CyO	1	2L	1079848	missense_variant	ast	A -> T	p.Glu568Val
CyO	1	2L	1080153	missense_variant	ast	G -> A	p.Ala670Thr
SM5, SM6a	2	2L	1080177	missense_variant	ast	T -> C	p.Tyr678His
CyO, SM5, SM6a	3	2L	1082514	missense_variant	Atg4a	G -> T	p.Glu334Asp
CyO, SM5, SM6a	3	2L	1082831	missense_variant	Atg4a	T -> G	p.Ile398Ser
CyO, SM5, SM6a	3	2L	1103910	missense_variant	mtRNApol	A -> T	p.Phe1317Ile
CyO, SM5, SM6a	3	2L	1105262	missense_variant	mtRNApol	T -> A	p.Asp885Val
CyO, SM5, SM6a	3	2L	1105355	missense_variant	mtRNApol	A -> G	p.Val854Ala
CyO, SM5, SM6a	3	2L	1109115	missense_variant	CG14339	T -> A	p.Leu139Met
CyO, SM5, SM6a	3	2L	1110193	missense_variant	CG14339	A -> G	p.Ser476Gly
CyO, SM5, SM6a	3	2L	1110196	missense_variant	CG14339	A -> G	p.Ser477Gly
CyO, SM5, SM6a	3	2L	1113940	missense_variant	CG14340	A -> G	p.Lys262Arg
CyO, SM5, SM6a	3	2L	1132518	missense_variant	Iris	G -> C	p.Thr519Arg
CyO, SM5, SM6a	3	2L	1132527	missense_variant	Iris	T -> C	p.Asn516Ser
CyO, SM5, SM6a	3	2L	1133779	missense_variant	Iris	C -> G	p.Asp99His
CyO, SM5, SM6a	3	2L	1133799	missense_variant	Iris	T -> C	p.Asn92Ser
CyO, SM5, SM6a	3	2L	1135078	missense_variant	CG4577	A -> G	p.Thr74Ala
CyO, SM5, SM6a	3	2L	1139886	missense_variant	CG4577	A -> G	p.Asn423Ser
CyO, SM5, SM6a	3	2L	1147875	missense_variant	l(2)10685	C -> T	p.Ala4Val
CyO, SM5, SM6a	3	2L	1147881	missense_variant	l(2)10685	A -> G	p.Asn6Ser
CyO, SM5, SM6a	3	2L	1148346	missense_variant	l(2)10685	A -> G	p.Asp161Gly
CyO, SM5, SM6a	3	2L	1148561	missense_variant	l(2)10685	G -> C	p.Ala233Pro
CyO, SM5, SM6a	3	2L	1148918	missense_variant	l(2)10685	C -> T	p.Leu352Phe
CyO, SM5, SM6a	3	2L	1152584	missense_variant	capt	A -> G	p.Ser262Pro
CyO, SM5, SM6a	3	2L	1154723	missense_variant	capt	C -> T	p.Ser185Asn
CyO, SM5, SM6a	3	2L	1155799	missense_variant	capt	A -> G	p.Leu57Pro
CyO, SM5, SM6a	3	2L	1155839	missense_variant	capt	G -> A	p.Pro44Ser
CyO, SM5, SM6a	3	2L	1158856	splice site variant	Tango14	G -> C
CyO, SM5, SM6a	3	2L	1159076	missense_variant	Tango14	C -> T	p.Ala34Val
CyO, SM5, SM6a	3	2L	1159343	missense_variant	Tango14	A -> G	p.Asn123Ser
CyO, SM5, SM6a	3	2L	1159827	missense_variant	Tango14	T -> G	p.Ser188Arg
CyO, SM5, SM6a	3	2L	1165333	missense_variant	IntS14	T -> C	p.Ser246Pro
CyO, SM5, SM6a	3	2L	1165444	missense_variant	IntS14	T -> G	p.Ser283Ala
CyO, SM5, SM6a	3	2L	1167041	missense_variant	CG14341	G -> A	p.Arg141Lys
CyO, SM5, SM6a	3	2L	1167124	missense_variant	CG14341	T -> A	p.Ser169Thr
CyO, SM5, SM6a	3	2L	1167143	missense_variant	CG14341	A -> C	p.Gln175Pro
CyO, SM5, SM6a	3	2L	1171272	missense_variant	Charon	G -> A	p.Ala390Val
CyO, SM5, SM6a	3	2L	1171278	missense_variant	Charon	A -> G	p.Val388Ala
CyO, SM5, SM6a	3	2L	1172267	missense_variant	Charon	A -> T	p.Met118Lys
CyO, SM5, SM6a	3	2L	1176341	missense_variant	CG4887	C -> T	p.Ala703Val
CyO, SM5, SM6a	3	2L	1176661	missense_variant	CG4887	G -> C	p.Ala810Pro
CyO, SM5, SM6a	3	2L	1177039	missense_variant	CG4887	A -> G	p.Thr916Ala
CyO, SM5, SM6a	3	2L	1178317	missense_variant	CG4896	C -> A	p.Ala102Asp
CyO	1	2L	1179996	splice site variant	CG4896	G -> A
CyO, SM5, SM6a	3	2L	1180897	missense_variant	CG4896	C -> T	p.Ala550Val
CyO, SM5, SM6a	3	2L	1182681	missense_variant	CG5126	C -> T	p.Met394Ile
CyO, SM5, SM6a	3	2L	1183159	missense_variant	CG5126	G -> A	p.Ala235Val
CyO, SM5, SM6a	3	2L	1183562	missense_variant	CG5126	A -> G	p.Cys120Arg
CyO, SM5, SM6a	3	2L	1184407	missense_variant	Tgt	G -> T	p.Glu58Asp
CyO, SM5, SM6a	3	2L	1184648	missense_variant	Tgt	G -> C	p.Glu139Gln
CyO, SM5, SM6a	3	2L	1185434	missense_variant	Tgt	A -> T	p.Ile401Phe
CyO, SM5, SM6a	3	2L	1198675	missense_variant	CG5139	A -> T	p.Val155Asp
CyO, SM5, SM6a	3	2L	1199005	missense_variant	CG5139	C -> T	p.Arg45Lys
CyO, SM5, SM6a	3	2L	1199008	missense_variant	CG5139	G -> A	p.Ser44Phe
CyO, SM5, SM6a	3	2L	1199521	missense_variant	CG43348	A -> T	p.Gln24His
CyO, SM5, SM6a	3	2L	1200243	missense_variant	CG43349	C -> T	p.Pro2Ser
CyO, SM5, SM6a	3	2L	1204430	missense_variant	CG14342	C -> G	p.Gln39Glu
CyO, SM5, SM6a	3	2L	1228035	missense_variant	CG42329	T -> C	p.Met293Thr
CyO, SM5, SM6a	3	2L	1228100	missense_variant	CG42329	C -> G	p.Leu315Val
CyO, SM5, SM6a	3	2L	1287590	missense_variant	robo3	G -> A	p.Ala802Thr
CyO, SM5, SM6a	3	2L	1292845	missense_variant	robo3	A -> G	p.Asn1063Ser
CyO, SM5, SM6a	3	2L	1292917	missense_variant	robo3	C -> A	p.Pro1087Gln
CyO, SM5, SM6a	3	2L	1343993	missense_variant	CG33922	G -> C	p.His42Asp
CyO, SM5, SM6a	3	2L	1351957	missense_variant	CG5556	C -> G	p.Gly268Ala
CyO, SM5, SM6a	3	2L	1352305	missense_variant	CG5556	T -> C	p.Asn152Ser
CyO, SM5, SM6a	3	2L	1352606	missense_variant	CG5556	G -> T	p.Leu52Met
CyO, SM5, SM6a	3	2L	1354247	missense_variant	CG31924	G -> C	p.His215Gln
CyO, SM5, SM6a	3	2L	1354479	missense_variant	CG31924	G -> A	p.Pro138Leu
CyO, SM5, SM6a	3	2L	1354850	missense_variant	CG31924	C -> A	p.Gln14His
CyO, SM5, SM6a	3	2L	1354882	missense_variant	CG31924	C -> T	p.Glu4Lys
CyO, SM5, SM6a	3	2L	1354884	missense_variant	CG31924	G -> T	p.Ala3Glu
CyO, SM5, SM6a	3	2L	1355093	missense_variant	CG5565	T -> G	p.Asn202His
CyO, SM5, SM6a	3	2L	1360218	missense_variant	NLaz	C -> T	p.Ala202Thr
CyO, SM5, SM6a	3	2L	1360253	missense_variant	NLaz	T -> C	p.Asn190Ser
CyO, SM5, SM6a	3	2L	1382376	missense_variant	robo2	T -> G	p.Thr1210Pro
CyO, SM5, SM6a	3	2L	1384994	missense_variant	robo2	C -> T	p.Ala1102Thr
CyO, SM5, SM6a	3	2L	1385171	missense_variant	robo2	C -> T	p.Ala1043Thr
CyO, SM5, SM6a	3	2L	1419970	missense_variant	robo2	C -> A	p.Ala66Ser
CyO, SM5, SM6a	3	2L	1420096	missense_variant	robo2	T -> A	p.Ile24Phe
CyO, SM5, SM6a	3	2L	1420097	missense_variant	robo2	T -> A	p.Glu23Asp
CyO, SM5, SM6a	3	2L	1420134	missense_variant	robo2	A -> T	p.Leu11Gln
CyO, SM5, SM6a	3	2L	1428771	missense_variant	CG43401	C -> G	p.Ser35Trp
CyO, SM5, SM6a	3	2L	1501542	missense_variant	CG7420	G -> T	p.His201Asn
CyO	1	2L	1520844	missense_variant	Or22a	G -> T	p.Val58Leu
CyO, SM5, SM6a	3	2L	1595636	missense_variant	CG31935	C -> T	p.Val738Ile
CyO, SM5, SM6a	3	2L	1613052	missense_variant	RFeSP	C -> T	p.Ala156Thr
CyO, SM5, SM6a	3	2L	1709676	missense_variant	CG17660	A -> C	p.Ser131Ala
CyO, SM5, SM6a	3	2L	1730904	missense_variant	CG31937	G -> C	p.Leu307Phe
CyO, SM5, SM6a	3	2L	1731590	missense_variant	CG17652	G -> A	p.Ala183Val
CyO, SM5, SM6a	3	2L	1745308	missense_variant	CG17646	G -> A	p.Arg388His
CyO, SM5, SM6a	3	2L	1752450	missense_variant	CG17648	G -> T	p.Arg23Leu
CyO, SM5, SM6a	3	2L	1752494	missense_variant	CG17648	T -> G	p.Ser38Ala
CyO, SM5, SM6a	3	2L	1755634	missense_variant	Gr22f	T -> A	p.Lys273Met
CyO, SM5, SM6a	3	2L	1755787	missense_variant	Gr22f	T -> C	p.His222Arg
CyO, SM5, SM6a	3	2L	1755857	missense_variant	Gr22f	C -> T	p.Val199Ile
CyO, SM5, SM6a	3	2L	1755897	missense_variant	Gr22f	C -> G	p.Leu185Phe
CyO, SM5, SM6a	3	2L	1784594	missense_variant	Gr22e	G -> T	p.Gly178Val
CyO, SM5, SM6a	3	2L	1789751	missense_variant	Gr22d	A -> G	p.Leu204Ser
CyO, SM5, SM6a	3	2L	1790153	missense_variant	Gr22d	T -> C	p.Glu70Gly
CyO, SM5, SM6a	3	2L	1790745	missense_variant	Gr22c	C -> T	p.Gly342Ser
CyO, SM5, SM6a	3	2L	1791045	missense_variant	Gr22c	G -> C	p.Ser260Cys
CyO, SM5, SM6a	3	2L	1791196	missense_variant	Gr22c	T -> C	p.Met210Val
CyO, SM5, SM6a	3	2L	1791388	missense_variant	Gr22c	G -> C	p.Leu146Val
CyO, SM5, SM6a	3	2L	1791615	missense_variant	Gr22c	A -> T	p.Leu70Gln
CyO, SM5, SM6a	3	2L	1792264	missense_variant	Gr22b	C -> T	p.Met335Ile
CyO, SM5, SM6a	3	2L	1792662	missense_variant	Gr22b	C -> T	p.Val203Ile
CyO, SM5, SM6a	3	2L	1792767	missense_variant	Gr22b	G -> T	p.Leu168Ile
CyO, SM5, SM6a	3	2L	1792847	missense_variant	Gr22b	T -> C	p.Asn141Ser
CyO, SM5, SM6a	3	2L	1793223	missense_variant	Gr22b	T -> G	p.Met16Leu
CyO, SM5, SM6a	3	2L	1793762	missense_variant	Gr22a	T -> C	p.Tyr364Cys
CyO, SM5, SM6a	3	2L	1793820	missense_variant	Gr22a	G -> A	p.Leu345Phe
CyO, SM5, SM6a	3	2L	1794079	missense_variant	Gr22a	G -> T	p.Thr280Lys
CyO, SM5, SM6a	3	2L	1794127	missense_variant	Gr22a	A -> G	p.Val264Ala
CyO, SM5, SM6a	3	2L	1794254	missense_variant	Gr22a	C -> A	p.Asp222Tyr
CyO, SM5, SM6a	3	2L	1794258	missense_variant	Gr22a	C -> G	p.Arg220Ser
CyO, SM5, SM6a	3	2L	1794308	missense_variant	Gr22a	A -> C	p.Leu204Val
CyO, SM5, SM6a	3	2L	1826275	splice site variant	CG31664	C -> A
CyO, SM5, SM6a	3	2L	1843428	missense_variant	wry	C -> G	p.Gln144Glu
CyO, SM5, SM6a	3	2L	1843630	missense_variant	wry	G -> A	p.Arg211Gln
CyO, SM5, SM6a	3	2L	1843678	missense_variant	wry	A -> C	p.His227Pro
CyO, SM5, SM6a	3	2L	1844469	missense_variant	wry	G -> C	p.Ala491Pro
CyO, SM5, SM6a	3	2L	1856596	missense_variant	wry	T -> A	p.Ile1085Asn
CyO, SM5, SM6a	3	2L	1856722	missense_variant	wry	T -> A	p.Leu1127Gln
CyO, SM5, SM6a	3	2L	1866136	missense_variant	CG31663	G -> T	p.Thr623Asn
CyO, SM5, SM6a	3	2L	1867313	missense_variant	CG31663	G -> T	p.Asp314Glu
CyO, SM5, SM6a	3	2L	1867360	missense_variant	CG31663	T -> C	p.Asn299Asp
CyO, SM5, SM6a	3	2L	1870090	missense_variant	CG31663	A -> C	p.Asn60Thr
CyO, SM5, SM6a	3	2L	1870108	missense_variant	CG31663	G -> A	p.Arg66His
CyO, SM5, SM6a	3	2L	1870641	missense_variant	CG31663	A -> G	p.Asn244Asp
CyO, SM5, SM6a	3	2L	1870647	missense_variant	CG31663	G -> A	p.Glu246Lys
CyO, SM5, SM6a	3	2L	1882660	missense_variant	CG15358	G -> A	p.Leu149Phe
CyO, SM5, SM6a	3	2L	1934743	missense_variant	Wdr62	T -> G	p.Ser293Ala
CyO, SM5, SM6a	3	2L	1937174	missense_variant	Wdr62	T -> G	p.His1043Gln
CyO, SM5, SM6a	3	2L	1938610	missense_variant	Wdr62	C -> A	p.Gln1192Lys
CyO, SM5, SM6a	3	2L	1938611	missense_variant	Wdr62	A -> C	p.Gln1192Pro
CyO, SM5, SM6a	3	2L	1938945	missense_variant	Wdr62	A -> C	p.Ile1222Leu
CyO, SM5, SM6a	3	2L	1939605	missense_variant	Wdr62	G -> C	p.Gly1442Arg
CyO, SM5, SM6a	3	2L	1940896	missense_variant	Wdr62	G -> A	p.Ser1872Asn
CyO, SM5, SM6a	3	2L	1940905	missense_variant	Wdr62	G -> T	p.Gly1875Val
CyO, SM5, SM6a	3	2L	1941319	missense_variant	Wdr62	T -> A	p.Val2013Glu
CyO, SM5, SM6a	3	2L	1945327	missense_variant	CG15357	C -> T	p.Ser109Asn
CyO, SM5, SM6a	3	2L	1951963	missense_variant	erm	G -> A	p.Ala302Val
CyO, SM5, SM6a	3	2L	1952033	missense_variant	erm	A -> T	p.Ser279Thr
CyO, SM5, SM6a	3	2L	1952471	missense_variant	erm	C -> A	p.Ala133Ser
CyO, SM5, SM6a	3	2L	1976562	missense_variant	CG15356	A -> C	p.Ser1018Ala
CyO, SM5, SM6a	3	2L	1976648	missense_variant	CG15356	G -> T	p.Pro989Gln
CyO, SM5, SM6a	3	2L	1976687	missense_variant	CG15356	G -> T	p.Ala976Asp
CyO, SM5, SM6a	3	2L	1976748	missense_variant	CG15356	C -> T	p.Val956Ile
CyO, SM5, SM6a	3	2L	1977540	missense_variant	CG15356	C -> T	p.Ala724Thr
CyO, SM5, SM6a	3	2L	1977815	missense_variant	CG15356	G -> C	p.Thr632Arg
CyO, SM5, SM6a	3	2L	1977816	missense_variant	CG15356	T -> C	p.Thr632Ala
CyO, SM5, SM6a	3	2L	1977876	missense_variant	CG15356	A -> G	p.Ser612Pro
CyO, SM5, SM6a	3	2L	1978179	missense_variant	CG15356	T -> C	p.Thr511Ala
CyO, SM5, SM6a	3	2L	1978586	missense_variant	CG15356	A -> G	p.Val375Ala
CyO, SM5, SM6a	3	2L	1979038	missense_variant	CG15356	C -> A	p.Gln224His
CyO, SM5, SM6a	3	2L	1979069	missense_variant	CG15356	T -> A	p.Gln214Leu
CyO, SM5, SM6a	3	2L	1980013	missense_variant	CG15356	A -> G	p.Val135Ala
CyO, SM5, SM6a	3	2L	1981512	missense_variant	CG15362	T -> A	p.Leu68His
CyO, SM5, SM6a	3	2L	1981578	missense_variant	CG15362	G -> A	p.Gly90Glu
CyO, SM5, SM6a	3	2L	1981673	missense_variant	CG15362	C -> G	p.Phe102Leu
CyO, SM5, SM6a	3	2L	1981812	missense_variant	CG15362	C -> T	p.Pro149Ser
CyO, SM5, SM6a	3	2L	1983506	missense_variant	CG7289	G -> A	p.Ala383Thr
CyO, SM5, SM6a	3	2L	1983509	missense_variant	CG7289	G -> A	p.Gly384Ser
CyO, SM5, SM6a	3	2L	1988429	missense_variant	Npc2a	T -> C	p.Val14Ala
CyO, SM5, SM6a	3	2L	1991760	missense_variant	Obp22a	T -> G	p.Ile114Leu
CyO, SM5, SM6a	3	2L	1991763	missense_variant	Obp22a	C -> T	p.Gly113Arg
CyO, SM5, SM6a	3	2L	1991776	missense_variant	Obp22a	C -> A	p.Glu108Asp
CyO, SM5, SM6a	3	2L	1991886	missense_variant	Obp22a	G -> T	p.Gln72Lys
CyO, SM5, SM6a	3	2L	1997809	missense_variant	CG33543	A -> C	p.Ser458Ala
CyO, SM5, SM6a	3	2L	2008830	missense_variant	Nplp4	A -> C	p.Asp57Ala
CyO, SM5, SM6a	3	2L	2010297	missense_variant	CG4238	C -> G	p.His60Gln
CyO, SM5, SM6a	3	2L	2036517	missense_variant	lectin-22C	T -> A	p.Tyr244Phe
CyO, SM5, SM6a	3	2L	2045950	missense_variant	Kebab	T -> G	p.Ser95Ala
CyO, SM5, SM6a	3	2L	2045969	missense_variant	Kebab	A -> G	p.Asn101Ser
CyO, SM5, SM6a	3	2L	2046067	missense_variant	Kebab	A -> T	p.Ser116Cys
CyO, SM5, SM6a	3	2L	2046091	missense_variant	Kebab	G -> T	p.Ala123Ser
CyO, SM5, SM6a	3	2L	2046480	missense_variant	Kebab	C -> A	p.Leu183Ile
CyO, SM5, SM6a	3	2L	2066903	missense_variant	dpr3	T -> C	p.Lys215Glu
CyO, SM5, SM6a	3	2L	2067070	missense_variant	dpr3	T -> A	p.Gln159Leu
CyO, SM5, SM6a	3	2L	2129060	missense_variant	CG4259	T -> C	p.Glu29Gly
CyO, SM5, SM6a	3	2L	2129150	missense_variant	CG4259	A -> C	p.Tyr20Asp
CyO, SM5, SM6a	3	2L	2143163	missense_variant	tho2	A -> G	p.Tyr470His
CyO, SM5, SM6a	3	2L	2144607	missense_variant	tho2	A -> C	p.His82Gln
CyO, SM5, SM6a	3	2L	2144863	missense_variant	tho2	G -> A	p.Pro57Ser
CyO, SM5, SM6a	3	2L	2146262	missense_variant	CG11723	G -> C	p.Pro231Ala
CyO, SM5, SM6a	3	2L	2146312	missense_variant	CG11723	A -> G	p.Val214Ala
CyO, SM5, SM6a	3	2L	2147731	missense_variant	TBCD	G -> C	p.Glu29Gln
CyO, SM5, SM6a	3	2L	2147860	missense_variant	TBCD	G -> A	p.Gly72Ser
CyO, SM5, SM6a	3	2L	2152395	missense_variant	AIF	G -> C	p.Gly92Ala
CyO, SM5, SM6a	3	2L	2154594	missense_variant	AIF	A -> C	p.Glu638Asp
CyO, SM5, SM6a	3	2L	2155858	missense_variant	CG15382	G -> T	p.Ala26Ser
CyO, SM5, SM6a	3	2L	2158913	missense_variant	aop	C -> T	p.Gly505Ser
CyO, SM5, SM6a	3	2L	2190841	missense_variant	CG10874	G -> A	p.Ala199Val
CyO, SM5, SM6a	3	2L	2190985	missense_variant	CG10874	G -> A	p.Ala151Val
CyO, SM5, SM6a	3	2L	2204413	missense_variant	CG31668	A -> G	p.Trp398Arg
CyO, SM5, SM6a	3	2L	2205173	missense_variant	CG31668	G -> T	p.Leu182Ile
CyO, SM5, SM6a	3	2L	2205549	missense_variant	CG31668	G -> A	p.Leu115Phe
CyO, SM5, SM6a	3	2L	2205573	missense_variant	CG31668	C -> T	p.Val107Ile
CyO, SM5, SM6a	3	2L	2206977	missense_variant	CG33124	C -> G	p.Arg505Pro
CyO, SM5, SM6a	3	2L	2208398	missense_variant	CG33124	G -> A	p.Ser130Leu
CyO, SM5, SM6a	3	2L	2210281	missense_variant	CG15385	A -> C	p.Ser578Ala
CyO, SM5, SM6a	3	2L	2213329	missense_variant	Uch	C -> T	p.Asp106Asn
CyO, SM5, SM6a	3	2L	2214347	missense_variant	CG34174	T -> G	p.Ser12Arg
CyO, SM5, SM6a	3	2L	2214562	missense_variant	CG34174	T -> A	p.His66Gln
CyO, SM5, SM6a	3	2L	2214777	missense_variant	CG34174	C -> A	p.Ala138Glu
CyO, SM5, SM6a	3	2L	2215535	missense_variant	CG10880	C -> T	p.Gly231Ser
CyO, SM5, SM6a	3	2L	2216224	start_lost	CG10880	A -> T	p.Met1?
CyO, SM5, SM6a	3	2L	2218680	missense_variant	mio	G -> T	p.Ala351Ser
CyO, SM5, SM6a	3	2L	2232523	missense_variant	Sec24CD	G -> C	p.Pro1059Ala
CyO, SM5, SM6a	3	2L	2234562	missense_variant	Sec24CD	C -> T	p.Val505Ile
CyO, SM5, SM6a	3	2L	2235188	missense_variant	Sec24CD	A -> G	p.Ser316Pro
CyO, SM5, SM6a	3	2L	2235559	missense_variant	Sec24CD	G -> C	p.Ala192Gly
CyO, SM5, SM6a	3	2L	2238744	missense_variant	Tengl2	T -> C	p.Ser187Gly
CyO, SM5, SM6a	3	2L	2239238	missense_variant	Tengl2	T -> A	p.Gln43Leu
CyO, SM5, SM6a	3	2L	2242582	missense_variant	CG4267	A -> C	p.Ile21Leu
CyO, SM5, SM6a	3	2L	2242588	missense_variant	CG4267	T -> C	p.Phe23Leu
CyO, SM5, SM6a	3	2L	2244215	missense_variant	CG4267	T -> G	p.Phe327Val
CyO, SM5, SM6a	3	2L	2244338	missense_variant	CG4267	A -> G	p.Ile368Val
CyO, SM5, SM6a	3	2L	2251593	missense_variant	CG17239	T -> G	p.Lys246Asn
CyO, SM5, SM6a	3	2L	2252200	missense_variant	CG17239	A -> C	p.Leu44Arg
CyO, SM5, SM6a	3	2L	2254976	missense_variant	Send1	A -> T	p.Val22Asp
CyO, SM5, SM6a	3	2L	2268841	missense_variant	CG17242	C -> T	p.Glu85Lys
CyO, SM5, SM6a	3	2L	2286199	missense_variant	CG31681	T -> C	p.Lys216Glu
CyO, SM5, SM6a	3	2L	2286304	missense_variant	CG31681	T -> C	p.Lys181Glu
CyO, SM5, SM6a	3	2L	2286586	missense_variant	CG31681	A -> G	p.Tyr87His
CyO, SM5, SM6a	3	2L	2287800	missense_variant	CG42658	T -> C	p.Asp40Gly
CyO, SM5, SM6a	3	2L	2288677	missense_variant	CG17237	G -> C	p.Asp177Glu
CyO, SM5, SM6a	3	2L	2290703	splice site variant	robl22E	C -> A
CyO, SM5, SM6a	3	2L	2308428	missense_variant	CG16995	C -> G	p.Arg83Gly
CyO, SM5, SM6a	3	2L	2308643	missense_variant	CG16995	G -> A	p.Arg138Lys
CyO, SM5, SM6a	3	2L	2308911	missense_variant	CG9967	C -> T	p.Arg290Gln
CyO, SM5, SM6a	3	2L	2309017	missense_variant	CG9967	G -> A	p.Pro255Ser
CyO, SM5, SM6a	3	2L	2356865	missense_variant	CG9967	C -> G	p.Leu2093Val
CyO, SM5, SM6a	3	2L	2366406	missense_variant	Axud1	C -> T	p.Ala29Val
CyO, SM5, SM6a	3	2L	2366514	missense_variant	Axud1	G -> A	p.Arg65Gln
CyO, SM5, SM6a	3	2L	2366531	missense_variant	Axud1	A -> G	p.Ile71Val
CyO, SM5, SM6a	3	2L	2366762	missense_variant	Axud1	C -> A	p.Leu148Ile
CyO, SM5, SM6a	3	2L	2366961	missense_variant	Axud1	C -> T	p.Ala214Val
CyO, SM5, SM6a	3	2L	2368055	missense_variant	Axud1	G -> A	p.Ala579Thr
CyO, SM5, SM6a	3	2L	2368592	missense_variant	Axud1	A -> G	p.Thr724Ala
CyO, SM5, SM6a	3	2L	2368635	missense_variant	Axud1	C -> A	p.Ala738Asp
CyO, SM5, SM6a	3	2L	2371348	missense_variant	CG3597	T -> C	p.Thr27Ala
CyO, SM5, SM6a	3	2L	2374799	missense_variant	CG15390	A -> T	p.Gln15Leu
CyO, SM5, SM6a	3	2L	2374900	missense_variant	CG15390	T -> C	p.Ile30Thr
CyO, SM5, SM6a	3	2L	2378346	missense_variant	Atxn7	C -> T	p.Ser362Phe
CyO, SM5, SM6a	3	2L	2381477	missense_variant	Eogt	G -> T	p.Gln48His
CyO, SM5, SM6a	3	2L	2381865	missense_variant	Eogt	A -> T	p.Thr178Ser
CyO, SM5, SM6a	3	2L	2384478	missense_variant	PIG-Wa	C -> A	p.Pro376Gln
CyO, SM5, SM6a	3	2L	2384514	missense_variant	PIG-Wa	G -> T	p.Gly388Val
CyO, SM5, SM6a	3	2L	2384523	missense_variant	PIG-Wa	A -> G	p.Asn391Ser
CyO, SM5, SM6a	3	2L	2384691	missense_variant	PIG-Wa	T -> C	p.Val447Ala
CyO, SM5, SM6a	3	2L	2385278	missense_variant	CG3557	C -> G	p.Ala112Pro
CyO, SM5, SM6a	3	2L	2385286	missense_variant	CG3557	C -> G	p.Ser109Thr
CyO, SM5, SM6a	3	2L	2385287	missense_variant	CG3557	T -> A	p.Ser109Cys
CyO, SM5, SM6a	3	2L	2385313	missense_variant	CG3557	T -> C	p.Tyr100Cys
CyO, SM5, SM6a	3	2L	2389970	missense_variant	CG43750	C -> A	p.Glu222Asp
CyO, SM5, SM6a	3	2L	2390535	missense_variant	CG43750	C -> T	p.Gly34Asp
CyO, SM5, SM6a	3	2L	2407514	missense_variant	VGlut	C -> A	p.Thr572Asn
CyO, SM5, SM6a	3	2L	2414823	missense_variant	CG18641	T -> C	p.His27Arg
CyO, SM5, SM6a	3	2L	2416137	missense_variant	CG31948	G -> A	p.Thr93Ile
CyO, SM5, SM6a	3	2L	2416391	missense_variant	CG31948	T -> A	p.Glu77Asp
CyO, SM5, SM6a	3	2L	2417591	missense_variant	CG34448	T -> C	p.Ile105Val
CyO, SM5, SM6a	3	2L	2418533	missense_variant	CG34447	C -> T	p.Arg371Gln
CyO, SM5, SM6a	3	2L	2418774	missense_variant	CG34447	G -> T	p.Leu291Met
CyO, SM5, SM6a	3	2L	2418855	missense_variant	CG34447	C -> A	p.Val264Leu
CyO, SM5, SM6a	3	2L	2419116	missense_variant	CG34447	T -> C	p.Ile177Val
CyO, SM5, SM6a	3	2L	2419645	missense_variant	CG34447	T -> C	p.Ser18Gly
CyO, SM5, SM6a	3	2L	2421025	missense_variant	CG9886	A -> G	p.Thr44Ala
CyO, SM5, SM6a	3	2L	2421085	missense_variant	CG9886	A -> T	p.Ile64Leu
CyO, SM5, SM6a	3	2L	2421145	missense_variant	CG9886	G -> A	p.Ala84Thr
CyO, SM5, SM6a	3	2L	2421223	missense_variant	CG9886	G -> A	p.Val110Ile
CyO, SM5, SM6a	3	2L	2421314	missense_variant	CG9886	C -> T	p.Ala140Val
CyO, SM5, SM6a	3	2L	2421598	missense_variant	CG9886	G -> C	p.Glu235Gln
CyO, SM5, SM6a	3	2L	2421724	missense_variant	CG9886	G -> A	p.Val277Ile
CyO, SM5, SM6a	3	2L	2421972	missense_variant	CG9886	C -> A	p.Asp359Glu
CyO, SM5, SM6a	3	2L	2422233	missense_variant	CG9886	T -> A	p.Phe428Ile
CyO, SM5, SM6a	3	2L	2424850	missense_variant	CG44139	A -> C	p.Met4Leu
CyO, SM5, SM6a	3	2L	2424871	missense_variant	CG44139	A -> G	p.Ile11Val
CyO, SM5, SM6a	3	2L	2424874	missense_variant	CG44139	C -> T	p.Pro12Ser
CyO, SM5, SM6a	3	2L	2496870	missense_variant	oaf	C -> G	p.Ala391Gly
CyO, SM5, SM6a	3	2L	2497070	missense_variant	oaf	T -> C	p.Ser458Pro
CyO, SM5, SM6a	3	2L	2517501	missense_variant	CG3528	A -> T	p.Ser135Thr
CyO, SM5, SM6a	3	2L	2552105	missense_variant	CG3515	C -> G	p.Glu160Asp
CyO, SM5, SM6a	3	2L	2552227	missense_variant	CG3515	C -> T	p.Gly120Ser
CyO, SM5, SM6a	3	2L	2552619	missense_variant	CG3515	G -> C	p.Leu46Val
CyO, SM5, SM6a	3	2L	2563834	missense_variant	Cyp309a1	T -> C	p.Thr280Ala
CyO, SM5, SM6a	3	2L	2563998	missense_variant	Cyp309a1	G -> A	p.Ala225Val
CyO, SM5, SM6a	3	2L	2564001	missense_variant	Cyp309a1	C -> G	p.Ser224Thr
CyO, SM5, SM6a	3	2L	2564047	missense_variant	Cyp309a1	T -> C	p.Lys209Glu
CyO, SM5, SM6a	3	2L	2564181	missense_variant	Cyp309a1	T -> G	p.Glu181Ala
CyO, SM5, SM6a	3	2L	2564188	missense_variant	Cyp309a1	T -> C	p.Ile179Val
CyO, SM5, SM6a	3	2L	2564371	missense_variant	Cyp309a1	G -> A	p.Pro118Ser
CyO, SM5, SM6a	3	2L	2564500	missense_variant	Cyp309a1	T -> C	p.Thr75Ala
CyO	1	2L	2565501	missense_variant	Cyp309a2	C -> T	p.Arg419Lys
CyO, SM5, SM6a	3	2L	2572154	missense_variant	Cyp309a2	C -> G	p.Glu248Gln
CyO, SM5, SM6a	3	2L	2572178	missense_variant	Cyp309a2	T -> G	p.Met240Leu
CyO, SM5, SM6a	3	2L	2572569	missense_variant	Cyp309a2	T -> C	p.Ser130Gly
CyO, SM5, SM6a	3	2L	2574915	missense_variant	Rad1	A -> T	p.Leu23Ile
CyO, SM5, SM6a	3	2L	2575759	missense_variant	insv	A -> C	p.Ser275Ala
CyO, SM5, SM6a	3	2L	2578377	missense_variant	Elba2	T -> C	p.Leu172Pro
CyO, SM5, SM6a	3	2L	2578384	missense_variant	Elba2	A -> T	p.Glu174Asp
CyO, SM5, SM6a	3	2L	2579377	missense_variant	ND-B17.2	T -> A	p.Glu136Asp
CyO, SM5, SM6a	3	2L	2582503	missense_variant	Drp1	T -> C	p.Asn558Ser
CyO, SM5, SM6a	3	2L	2610739	missense_variant	CG15395	C -> A	p.Gln173Lys
CyO, SM5, SM6a	3	2L	2648521	missense_variant	CG33125	A -> C	p.Ile1237Met
CyO, SM5, SM6a	3	2L	2648528	missense_variant	CG33125	G -> C	p.Ala1235Gly
CyO, SM5, SM6a	3	2L	2648535	missense_variant	CG33125	T -> G	p.Thr1233Pro
CyO, SM5, SM6a	3	2L	2648804	missense_variant	CG33125	C -> T	p.Arg1143His
CyO, SM5, SM6a	3	2L	2648856	missense_variant	CG33125	C -> T	p.Asp1126Asn
CyO, SM5, SM6a	3	2L	2648950	missense_variant	CG33125	T -> A	p.Lys1094Asn
CyO, SM5, SM6a	3	2L	2649182	missense_variant	CG33125	C -> T	p.Gly1017Asp
CyO, SM5, SM6a	3	2L	2649363	missense_variant	CG33125	G -> A	p.Arg957Cys
CyO, SM5, SM6a	3	2L	2649450	missense_variant	CG33125	A -> G	p.Tyr928His
CyO, SM5, SM6a	3	2L	2649729	missense_variant	CG33125	T -> A	p.Ile835Leu
CyO, SM5, SM6a	3	2L	2649767	missense_variant	CG33125	T -> C	p.His822Arg
CyO, SM5, SM6a	3	2L	2649774	missense_variant	CG33125	C -> G	p.Gly820Arg
CyO, SM5, SM6a	3	2L	2649879	missense_variant	CG33125	A -> T	p.Cys785Ser
CyO, SM5, SM6a	3	2L	2649963	missense_variant	CG33125	C -> T	p.Cys735Tyr
CyO, SM5, SM6a	3	2L	2650206	missense_variant	CG33125	T -> C	p.Lys676Glu
CyO, SM5, SM6a	3	2L	2650318	missense_variant	CG33125	T -> C	p.Ile638Met
CyO, SM5, SM6a	3	2L	2650790	missense_variant	CG33125	T -> C	p.Glu481Gly
CyO, SM5, SM6a	3	2L	2650863	missense_variant	CG33125	C -> T	p.Val457Ile
CyO, SM5, SM6a	3	2L	2650881	missense_variant	CG33125	G -> A	p.Pro451Ser
CyO, SM5, SM6a	3	2L	2650886	missense_variant	CG33125	A -> C	p.Val449Gly
CyO, SM5, SM6a	3	2L	2650891	missense_variant	CG33125	C -> G	p.Met447Ile
CyO, SM5, SM6a	3	2L	2650956	missense_variant	CG33125	G -> C	p.His426Asp
CyO, SM5, SM6a	3	2L	2651376	missense_variant	CG33125	T -> A	p.Ser286Cys
CyO, SM5, SM6a	3	2L	2653292	missense_variant	Prosbeta4R1	T -> C	p.Val32Ala
CyO, SM5, SM6a	3	2L	2654792	missense_variant	Or23a	A -> C	p.Tyr217Ser
CyO, SM5, SM6a	3	2L	2655176	missense_variant	Or23a	G -> A	p.Arg328His
CyO, SM5, SM6a	3	2L	2665276	missense_variant	CG9879	G -> A	p.Gly26Glu
CyO, SM5, SM6a	3	2L	2665348	missense_variant	CG9879	G -> A	p.Ser50Asn
CyO, SM5, SM6a	3	2L	2665512	missense_variant	CG9879	A -> G	p.Ile105Val
CyO, SM5, SM6a	3	2L	2665905	missense_variant	CG9879	G -> C	p.Val236Leu
CyO, SM5, SM6a	3	2L	2669874	missense_variant	Gr23a	G -> C	p.Val18Leu
CyO, SM5, SM6a	3	2L	2670606	missense_variant	Gr23a	T -> G	p.Ser262Ala
CyO, SM5, SM6a	3	2L	2671015	missense_variant	Gr23a	A -> C	p.Arg31Ser
CyO, SM5, SM6a	3	2L	2671041	missense_variant	Gr23a	A -> G	p.Gln40Arg
CyO, SM5, SM6a	3	2L	2671646	missense_variant	Gr23a	C -> T	p.His242Tyr
CyO, SM5, SM6a	3	2L	2671917	missense_variant	Gr23a	T -> G	p.Leu309Arg
CyO, SM5, SM6a	3	2L	2672145	missense_variant	Gr23a	C -> G	p.Arg367Gly
CyO, SM5, SM6a	3	2L	2696131	missense_variant	CG15398	G -> C	p.Thr74Arg
CyO, SM5, SM6a	3	2L	2696278	missense_variant	CG15398	G -> A	p.Thr25Met
CyO, SM5, SM6a	3	2L	2696302	missense_variant	CG15398	A -> G	p.Leu17Pro
CyO, SM5, SM6a	3	2L	2696401	missense_variant	CG15398	A -> G	p.Ser3Pro
CyO, SM5, SM6a	3	2L	2704947	missense_variant	CG31690	C -> G	p.His17Gln
CyO, SM5, SM6a	3	2L	2710519	missense_variant	CG31690	G -> C	p.Gly54Ala
CyO, SM5, SM6a	3	2L	2710929	missense_variant	CG31690	A -> G	p.Met191Val
CyO, SM5, SM6a	3	2L	2710931	missense_variant	CG31690	G -> C	p.Met191Ile
CyO, SM5, SM6a	3	2L	2711022	missense_variant	CG31690	G -> A	p.Glu222Lys
CyO, SM5, SM6a	3	2L	2711037	missense_variant	CG31690	G -> A	p.Val227Met
CyO, SM5, SM6a	3	2L	2711038	missense_variant	CG31690	T -> C	p.Val227Ala
CyO, SM5, SM6a	3	2L	2711128	missense_variant	CG31690	G -> C	p.Gly257Ala
CyO, SM5, SM6a	3	2L	2711313	missense_variant	CG31690	T -> C	p.Ser319Pro
CyO, SM5, SM6a	3	2L	2712061	missense_variant	CG31690	G -> A	p.Arg533Lys
CyO, SM5, SM6a	3	2L	2712093	missense_variant	CG31690	A -> G	p.Thr544Ala
CyO, SM5, SM6a	3	2L	2718346	missense_variant	CG31690	C -> T	p.Arg576Cys
CyO, SM5, SM6a	3	2L	2718494	missense_variant	CG31690	G -> A	p.Gly625Glu
CyO, SM5, SM6a	3	2L	2719043	missense_variant	CG31690	G -> A	p.Gly761Ser
CyO, SM5, SM6a	3	2L	2739447	missense_variant	CG31689	A -> T	p.Ile599Leu
CyO, SM5, SM6a	3	2L	2741902	missense_variant	Hrs	T -> C	p.Val254Ala
CyO, SM5, SM6a	3	2L	2742578	missense_variant	Hrs	A -> G	p.Ile479Met
CyO, SM5, SM6a	3	2L	2742709	missense_variant	Hrs	T -> A	p.Leu523Gln
CyO, SM5, SM6a	3	2L	2742746	missense_variant	Hrs	A -> G	p.Ile535Met
CyO, SM5, SM6a	3	2L	2742939	missense_variant	Hrs	G -> C	p.Ala600Pro
CyO, SM5, SM6a	3	2L	2744398	missense_variant	CG9961	C -> T	p.Arg136Lys
CyO, SM5, SM6a	3	2L	2746354	missense_variant	Cwc25	G -> C	p.Glu347Gln
CyO, SM5, SM6a	3	2L	2758563	missense_variant	CG9960	A -> G	p.Leu221Ser
CyO, SM5, SM6a	3	2L	2765375	missense_variant	CG3077	A -> C	p.Asp14Glu
CyO, SM5, SM6a	3	2L	2771526	missense_variant	CG15399	C -> G	p.Glu47Asp
CyO, SM5, SM6a	3	2L	2809887	missense_variant	daw	G -> A	p.Asp193Asn
CyO, SM5, SM6a	3	2L	2813919	missense_variant	CG2964	T -> C	p.Leu461Ser
CyO, SM5, SM6a	3	2L	2814177	missense_variant	CG2964	C -> A	p.Ala547Asp
CyO, SM5, SM6a	3	2L	2814255	missense_variant	CG2964	G -> C	p.Gly552Ala
CyO, SM5, SM6a	3	2L	2816443	missense_variant	Duox	C -> A	p.Gly1505Cys
CyO, SM5, SM6a	3	2L	2819549	missense_variant	Duox	T -> G	p.Lys509Gln
CyO, SM5, SM6a	3	2L	2823794	missense_variant	CG3123	C -> T	p.Val571Met
CyO, SM5, SM6a	3	2L	2825075	missense_variant	CG3123	A -> G	p.Tyr144His
CyO, SM5, SM6a	3	2L	2825101	missense_variant	CG3123	A -> T	p.Phe135Tyr
CyO, SM5, SM6a	3	2L	2835097	missense_variant	CG3119	G -> C	p.Pro313Arg
CyO, SM5, SM6a	3	2L	2835502	missense_variant	CG3119	T -> C	p.His196Arg
CyO, SM5, SM6a	3	2L	2841172	missense_variant	CG2975	G -> C	p.Arg59Pro
CyO, SM6a	2	2L	2841213	missense_variant	CG2975	C -> A	p.Pro73Thr
CyO, SM5, SM6a	3	2L	2841444	missense_variant	CG2975	T -> C	p.Tyr150His
CyO, SM5, SM6a	3	2L	2841901	missense_variant	CG2975	G -> A	p.Ser228Asn
CyO, SM5, SM6a	3	2L	2842342	missense_variant	CG2975	G -> T	p.Glu354Asp
CyO, SM5, SM6a	3	2L	2842356	missense_variant	CG2975	T -> A	p.Ile359Asn
CyO, SM5, SM6a	3	2L	2842379	missense_variant	CG2975	A -> G	p.Arg367Gly
CyO, SM5, SM6a	3	2L	2842381	missense_variant	CG2975	A -> C	p.Arg367Ser
CyO, SM5, SM6a	3	2L	2842388	missense_variant	CG2975	G -> C	p.Val370Leu
CyO, SM5, SM6a	3	2L	2842395	missense_variant	CG2975	C -> A	p.Thr372Lys
CyO, SM5, SM6a	3	2L	2842678	missense_variant	CG18558	C -> T	p.Arg575Lys
CyO, SM5, SM6a	3	2L	2842918	missense_variant	CG18558	C -> T	p.Asp516Asn
CyO, SM5, SM6a	3	2L	2842967	missense_variant	CG18558	C -> A	p.Gln499His
CyO, SM5, SM6a	3	2L	2843518	missense_variant	CG18558	T -> A	p.Met316Leu
CyO, SM5, SM6a	3	2L	2843521	missense_variant	CG18558	T -> A	p.Met315Leu
CyO, SM5, SM6a	3	2L	2843601	missense_variant	CG18558	A -> T	p.Leu288Gln
CyO, SM5, SM6a	3	2L	2844177	missense_variant	CG18558	C -> G	p.Asp113His
CyO, SM5, SM6a	3	2L	2844246	missense_variant	CG18558	C -> G	p.Glu90Gln
CyO, SM5, SM6a	3	2L	2844273	missense_variant	CG18558	G -> C	p.His81Asp
CyO, SM5, SM6a	3	2L	2844321	missense_variant	CG18558	T -> C	p.Thr65Ala
CyO, SM5, SM6a	3	2L	2844902	missense_variant	CG18557	T -> C	p.Gln250Arg
CyO, SM5, SM6a	3	2L	2845208	missense_variant	CG18557	G -> T	p.Ala148Asp
CyO, SM5, SM6a	3	2L	2845685	missense_variant	CG18557	T -> G	p.Arg9Ser
CyO, SM5, SM6a	3	2L	2847767	missense_variant	CG2983	A -> C	p.Lys43Gln
CyO, SM5, SM6a	3	2L	2847853	missense_variant	CG2983	T -> G	p.Asp71Glu
CyO, SM5, SM6a	3	2L	2848064	missense_variant	CG2983	C -> T	p.His142Tyr
CyO, SM5, SM6a	3	2L	2848299	missense_variant	CG2983	G -> A	p.Arg220Lys
CyO, SM5, SM6a	3	2L	2848457	missense_variant	CG2983	G -> A	p.Asp273Asn
CyO, SM5, SM6a	3	2L	2848558	missense_variant	CG2983	T -> C	p.Tyr287His
CyO, SM5, SM6a	3	2L	2870876	missense_variant	CG31694	G -> A	p.Ala260Val
CyO, SM5, SM6a	3	2L	2871453	missense_variant	CG31694	C -> G	p.Glu91Asp
CyO, SM5, SM6a	3	2L	2877288	missense_variant	Prx6005	G -> A	p.Thr190Ile
CyO, SM5, SM6a	3	2L	2878635	missense_variant	CG31950	C -> G	p.Pro15Ala
CyO, SM5, SM6a	3	2L	2947236	missense_variant	lilli	T -> C	p.Val176Ala
CyO, SM5, SM6a	3	2L	2947292	missense_variant	lilli	C -> A	p.Leu195Met
CyO, SM5, SM6a	3	2L	2949163	missense_variant	lilli	A -> G	p.Lys722Glu
CyO, SM5, SM6a	3	2L	2963072	missense_variant	Rbp9	T -> G	p.Asp371Glu
CyO, SM5, SM6a	3	2L	2968625	missense_variant	Ts	G -> T	p.Gln316Lys
CyO, SM5, SM6a	3	2L	2968658	missense_variant	Ts	G -> C	p.Gln305Glu
CyO, SM5, SM6a	3	2L	2969055	missense_variant	Ts	G -> T	p.Asp172Glu
CyO, SM5, SM6a	3	2L	2972071	missense_variant	Rrp1	G -> A	p.Ala76Val
CyO, SM5, SM6a	3	2L	2978294	missense_variant	CG3165	C -> G	p.Pro333Ala
CyO, SM5, SM6a	3	2L	2981638	missense_variant	Chd1	G -> T	p.Thr1448Asn
CyO, SM5, SM6a	3	2L	2989430	missense_variant	Bem46	G -> C	p.Glu312Asp
CyO, SM5, SM6a	3	2L	2992019	missense_variant	okr	T -> C	p.Thr212Ala
CyO, SM5, SM6a	3	2L	2993784	missense_variant	CG3558	T -> G	p.Val17Gly
CyO, SM5, SM6a	3	2L	3013943	missense_variant	CG17265	A -> G	p.Thr148Ala
CyO, SM5, SM6a	3	2L	3013990	missense_variant	CG17265	C -> A	p.His163Gln
CyO, SM5, SM6a	3	2L	3015113	missense_variant	CG17265	T -> C	p.Val492Ala
CyO, SM5, SM6a	3	2L	3017426	missense_variant	CG17224	G -> T	p.Ser145Arg
CyO, SM5, SM6a	3	2L	3017427	missense_variant	CG17224	C -> G	p.Ser145Thr
CyO, SM5, SM6a	3	2L	3018725	splice site variant	CG17264	A -> T
CyO, SM5, SM6a	3	2L	3019139	missense_variant	CG17264	A -> C	p.Ile64Leu
CyO, SM5, SM6a	3	2L	3019176	missense_variant	CG17264	C -> G	p.Ala76Gly
CyO, SM5, SM6a	3	2L	3019263	missense_variant	CG17264	G -> T	p.Gly105Val
CyO, SM5, SM6a	3	2L	3019296	missense_variant	CG17264	T -> C	p.Val116Ala
CyO, SM5, SM6a	3	2L	3019863	missense_variant	CG17264	A -> G	p.Ile270Val
CyO, SM5, SM6a	3	2L	3021948	missense_variant	alpha4GT1	G -> C	p.Asn316Lys
CyO, SM5, SM6a	3	2L	3022206	missense_variant	alpha4GT1	C -> T	p.Met230Ile
CyO, SM5, SM6a	3	2L	3022538	missense_variant	alpha4GT1	A -> C	p.Leu138Val
CyO, SM5, SM6a	3	2L	3022557	missense_variant	alpha4GT1	T -> A	p.Lys131Asn
CyO, SM5, SM6a	3	2L	3026018	missense_variant	CG3542	T -> G	p.Ser775Ala
CyO, SM5, SM6a	3	2L	3028412	missense_variant	Sf3b2	T -> A	p.Thr207Ser
CyO, SM5, SM6a	3	2L	3028427	missense_variant	Sf3b2	T -> C	p.Ser202Gly
CyO, SM5, SM6a	3	2L	3028548	missense_variant	Sf3b2	C -> G	p.Glu161Asp
CyO, SM5, SM6a	3	2L	3029465	missense_variant	CG17219	C -> A	p.Pro16Thr
CyO, SM5, SM6a	3	2L	3029552	missense_variant	CG17219	A -> C	p.Asn45His
CyO, SM5, SM6a	3	2L	3029562	missense_variant	CG17219	A -> T	p.Lys48Ile
CyO, SM5, SM6a	3	2L	3033202	missense_variant	CG17258	A -> T	p.Leu645Gln
CyO, SM5, SM6a	3	2L	3033797	missense_variant	CG17258	T -> A	p.Gln466Leu
CyO, SM5, SM6a	3	2L	3038585	missense_variant	CG17260	C -> T	p.Ala331Val
CyO, SM5, SM6a	3	2L	3048105	missense_variant	FASN2	A -> C	p.Gln443Pro
CyO, SM5, SM6a	3	2L	3048115	missense_variant	FASN2	T -> G	p.Ser446Arg
CyO, SM5, SM6a	3	2L	3048367	missense_variant	FASN2	G -> C	p.Arg530Ser
CyO, SM5, SM6a	3	2L	3050661	missense_variant	FASN2	A -> G	p.Thr974Ala
CyO, SM5, SM6a	3	2L	3051195	missense_variant	FASN2	A -> T	p.Ser1152Cys
CyO, SM5, SM6a	3	2L	3051633	missense_variant	FASN2	T -> C	p.Ser1298Pro
CyO, SM5, SM6a	3	2L	3052877	missense_variant	FASN2	G -> T	p.Glu1712Asp
CyO, SM5, SM6a	3	2L	3060270	missense_variant	FASN1	T -> G	p.Asp92Glu
CyO, SM5, SM6a	3	2L	3062284	missense_variant	FASN1	G -> A	p.Val764Met
CyO, SM5, SM6a	3	2L	3070288	missense_variant	toc	G -> A	p.Thr746Ile
CyO, SM5, SM6a	3	2L	3089948	missense_variant	toc	T -> C	p.Asn154Ser
CyO, SM5, SM6a	3	2L	3094252	missense_variant	toc	C -> A	p.Ser123Ile
CyO, SM5, SM6a	3	2L	3094279	missense_variant	toc	T -> G	p.Gln114Pro
CyO, SM5, SM6a	3	2L	3094483	missense_variant	toc	C -> T	p.Ser26Asn
CyO, SM5, SM6a	3	2L	3109776	missense_variant	toc	A -> C	p.Glu19Asp
CyO, SM5, SM6a	3	2L	3125729	missense_variant	toc	T -> G	p.Met691Leu
CyO, SM5, SM6a	3	2L	3126655	missense_variant	toc	A -> G	p.Val382Ala
CyO, SM5, SM6a	3	2L	3126794	missense_variant	toc	C -> T	p.Gly336Ser
CyO, SM5, SM6a	3	2L	3126799	missense_variant	toc	T -> C	p.Asn334Ser
CyO, SM5, SM6a	3	2L	3127265	missense_variant	toc	T -> C	p.Lys179Glu
CyO, SM5, SM6a	3	2L	3128793	missense_variant	toc	C -> T	p.Ala10Val
CyO, SM5, SM6a	3	2L	3128907	missense_variant	toc	G -> A	p.Arg48Lys
CyO, SM5, SM6a	3	2L	3128946	missense_variant	toc	A -> G	p.Tyr61Cys
CyO, SM5, SM6a	3	2L	3129191	missense_variant	toc	T -> C	p.Phe143Leu
CyO, SM5, SM6a	3	2L	3148307	missense_variant	Mad	T -> C	p.Asn234Ser
CyO, SM5, SM6a	3	2L	3160322	missense_variant	gkt	A -> G	p.Thr66Ala
CyO, SM5, SM6a	3	2L	3160327	missense_variant	gkt	C -> G	p.Asn67Lys
CyO, SM5, SM6a	3	2L	3160350	missense_variant	gkt	C -> G	p.Ser75Cys
CyO, SM5, SM6a	3	2L	3163935	missense_variant	Hydr2	C -> T	p.Leu6Phe
CyO, SM5, SM6a	3	2L	3167509	missense_variant	Hydr2	G -> A	p.Asp211Asn
CyO, SM5, SM6a	3	2L	3169998	missense_variant	CG44002	C -> A	p.Glu318Asp
CyO, SM5, SM6a	3	2L	3173605	missense_variant	CG31698	C -> T	p.Ser74Asn
CyO, SM5, SM6a	3	2L	3173609	missense_variant	CG31698	C -> T	p.Asp73Asn
CyO, SM5, SM6a	3	2L	3173657	missense_variant	CG31698	C -> G	p.Ala57Pro
CyO, SM5, SM6a	3	2L	3173789	missense_variant	CG31698	G -> C	p.Leu13Val
CyO, SM5, SM6a	3	2L	3190712	missense_variant	CG34393	T -> A	p.Glu242Asp
CyO	1	2L	3270271	missense_variant	CG3347	A -> C	p.Asn112Thr
CyO	1	2L	3270273	missense_variant	CG3347	T -> C	p.Ser113Pro
CyO, SM5, SM6a	3	2L	3270442	missense_variant	CG3347	C -> T	p.Thr169Ile
CyO, SM5, SM6a	3	2L	3270449	missense_variant	CG3347	C -> A	p.Asp171Glu
CyO, SM5, SM6a	3	2L	3270478	missense_variant	CG3347	A -> G	p.Lys181Arg
CyO, SM5, SM6a	3	2L	3270524	missense_variant	CG3347	C -> G	p.Asp196Glu
CyO, SM5, SM6a	3	2L	3270781	missense_variant	CG3347	A -> C	p.His282Pro
CyO, SM5, SM6a	3	2L	3270879	missense_variant	CG3347	G -> C	p.Gln295His
CyO, SM5, SM6a	3	2L	3271189	missense_variant	CG3347	C -> T	p.Pro399Ser
CyO, SM5, SM6a	3	2L	3271190	missense_variant	CG3347	C -> T	p.Pro399Leu
CyO, SM5, SM6a	3	2L	3271205	missense_variant	CG3347	A -> C	p.Tyr404Ser
CyO, SM5, SM6a	3	2L	3271228	missense_variant	CG3347	G -> A	p.Glu412Lys
CyO, SM5, SM6a	3	2L	3271297	missense_variant	CG3347	A -> C	p.Thr435Pro
CyO, SM5, SM6a	3	2L	3271382	missense_variant	CG3347	C -> G	p.Pro463Arg
CyO, SM5, SM6a	3	2L	3271417	missense_variant	CG3347	A -> G	p.Lys475Glu
CyO, SM5, SM6a	3	2L	3271429	stop_gained	CG3347	G -> T	p.Glu479*
CyO, SM5, SM6a	3	2L	3271430	missense_variant	CG3347	A -> C	p.Glu479Ala
CyO, SM5, SM6a	3	2L	3276961	missense_variant	CG3332	A -> G	p.Val315Ala
CyO, SM5, SM6a	3	2L	3277545	missense_variant	CG3332	T -> A	p.Tyr142Phe
CyO, SM5, SM6a	3	2L	3292229	missense_variant	CG9664	C -> A	p.Trp331Leu
CyO, SM5, SM6a	3	2L	3313350	missense_variant	CG3277	C -> T	p.His2Tyr
CyO, SM5, SM6a	3	2L	3313372	missense_variant	CG3277	G -> C	p.Ser9Thr
CyO, SM5, SM6a	3	2L	3313405	missense_variant	CG3277	T -> C	p.Val20Ala
CyO, SM5, SM6a	3	2L	3313426	missense_variant	CG3277	C -> T	p.Ala27Val
CyO, SM5, SM6a	3	2L	3313452	missense_variant	CG3277	A -> C	p.Thr36Pro
CyO, SM5, SM6a	3	2L	3313493	missense_variant	CG3277	G -> T	p.Glu49Asp
CyO, SM5, SM6a	3	2L	3313527	missense_variant	CG3277	T -> C	p.Ser61Pro
CyO, SM5, SM6a	3	2L	3314069	missense_variant	CG3277	C -> T	p.Thr144Ile
CyO, SM5, SM6a	3	2L	3315073	missense_variant	CG3277	G -> A	p.Gly318Asp
CyO, SM5, SM6a	3	2L	3316061	missense_variant	CG3277	A -> C	p.Lys524Gln
CyO, SM5, SM6a	3	2L	3316119	missense_variant	CG3277	T -> C	p.Met543Thr
CyO, SM5, SM6a	3	2L	3316247	missense_variant	CG3277	C -> A	p.Pro586Thr
CyO, SM5, SM6a	3	2L	3318855	missense_variant	Fign	A -> C	p.Asp234Glu
CyO, SM5, SM6a	3	2L	3319094	missense_variant	Fign	T -> A	p.Thr175Ser
CyO, SM5, SM6a	3	2L	3319583	missense_variant	Fign	T -> C	p.Lys54Glu
CyO, SM5, SM6a	3	2L	3319599	missense_variant	Fign	C -> T	p.Met48Ile
CyO, SM5, SM6a	3	2L	3319615	missense_variant	Fign	C -> T	p.Ser43Asn
CyO, SM5, SM6a	3	2L	3319640	missense_variant	Fign	G -> A	p.His35Tyr
CyO, SM5, SM6a	3	2L	3321791	missense_variant	CG8837	T -> A	p.Phe189Tyr
CyO, SM5, SM6a	3	2L	3325438	missense_variant	CG33281	T -> A	p.Val244Asp
CyO, SM5, SM6a	3	2L	3325452	missense_variant	CG33281	G -> A	p.Ala249Thr
CyO, SM5, SM6a	3	2L	3328214	missense_variant	CG33282	A -> G	p.Asp71Gly
CyO, SM5, SM6a	3	2L	3328783	missense_variant	CG33282	A -> C	p.Ile224Leu
CyO, SM5, SM6a	3	2L	3331483	missense_variant	CG3285	A -> G	p.Ile132Val
CyO, SM5, SM6a	3	2L	3332293	missense_variant	CG3285	G -> A	p.Ala360Thr
CyO, SM5, SM6a	3	2L	3332674	missense_variant	CG3285	C -> A	p.Ala465Glu
CyO, SM5, SM6a	3	2L	3336906	missense_variant	E23	T -> G	p.Gln663His
CyO, SM5, SM6a	3	2L	3352505	missense_variant	E23	T -> C	p.Ile296Met
CyO, SM5, SM6a	3	2L	3353056	missense_variant	E23	G -> A	p.Pro113Ser
CyO, SM5, SM6a	3	2L	3358038	missense_variant	CG8838	A -> G	p.Asn97Asp
CyO, SM5, SM6a	3	2L	3358182	missense_variant	CG8838	G -> T	p.Ala145Ser
CyO, SM5, SM6a	3	2L	3358249	missense_variant	CG8838	A -> C	p.Gln167Pro
CyO, SM5, SM6a	3	2L	3358287	missense_variant	CG8838	G -> A	p.Asp180Asn
CyO, SM5, SM6a	3	2L	3367367	missense_variant	CG34394	T -> C	p.Ser208Gly
CyO, SM5, SM6a	3	2L	3367617	missense_variant	CG34394	C -> G	p.Gln124His
CyO, SM5, SM6a	3	2L	3368022	missense_variant	CG34394	G -> T	p.Gln148Lys
CyO, SM5, SM6a	3	2L	3368062	missense_variant	CG34394	C -> G	p.Gln134His
CyO, SM5, SM6a	3	2L	3368108	missense_variant	CG34394	T -> G	p.Asn119Thr
CyO, SM5, SM6a	3	2L	3373786	missense_variant	CG15412	C -> T	p.Ala486Thr
CyO, SM6a	2	2L	3377638	missense_variant	Ptpa	A -> C	p.Gln162Pro
CyO, SM5, SM6a	3	2L	3387669	missense_variant	Sfp23F	A -> G	p.Phe14Leu
CyO, SM5, SM6a	3	2L	3388101	missense_variant	CG42460	T -> C	p.Tyr79Cys
CyO, SM5, SM6a	3	2L	3388113	missense_variant	CG42460	T -> G	p.Lys75Thr
CyO, SM5, SM6a	3	2L	3406154	missense_variant	pgant2	C -> T	p.Ala505Thr
CyO, SM5, SM6a	3	2L	3417054	missense_variant	CG31952	G -> A	p.Ala64Thr
CyO, SM5, SM6a	3	2L	3446652	missense_variant	CG2772	A -> G	p.Asn137Asp
CyO, SM5, SM6a	3	2L	3447015	missense_variant	CG2772	C -> A	p.Gln258Lys
CyO, SM5, SM6a	3	2L	3453489	missense_variant	CG12795	G -> A	p.Ala219Thr
CyO, SM5, SM6a	3	2L	3454561	missense_variant	Cog3	G -> T	p.Thr713Asn
CyO, SM5, SM6a	3	2L	3454590	missense_variant	Cog3	T -> A	p.Glu703Asp
CyO, SM5, SM6a	3	2L	3454623	missense_variant	Cog3	T -> G	p.Gln692His
CyO, SM5, SM6a	3	2L	3455878	missense_variant	Cog3	C -> T	p.Val349Met
CyO, SM5, SM6a	3	2L	3461787	missense_variant	CG3246	G -> C	p.Ser22Cys
CyO, SM5, SM6a	3	2L	3461815	missense_variant	CG3246	T -> G	p.Met13Leu
CyO, SM5, SM6a	3	2L	3463815	missense_variant	msl-2	T -> G	p.Met609Leu
CyO, SM5, SM6a	3	2L	3464343	missense_variant	msl-2	A -> G	p.Ser433Pro
CyO, SM5, SM6a	3	2L	3464348	missense_variant	msl-2	G -> T	p.Ala431Glu
CyO, SM5, SM6a	3	2L	3464371	missense_variant	msl-2	A -> C	p.His423Gln
CyO, SM5, SM6a	3	2L	3464402	missense_variant	msl-2	T -> C	p.Glu413Gly
CyO, SM5, SM6a	3	2L	3464427	missense_variant	msl-2	T -> C	p.Thr405Ala
CyO, SM5, SM6a	3	2L	3464501	missense_variant	msl-2	G -> T	p.Pro380Gln
CyO, SM5, SM6a	3	2L	3464623	missense_variant	msl-2	T -> G	p.Glu339Asp
CyO, SM5, SM6a	3	2L	3465546	missense_variant	msl-2	G -> T	p.Leu32Ile
CyO, SM5, SM6a	3	2L	3468575	missense_variant	Pif1	C -> G	p.Gly423Ala
CyO, SM5, SM6a	3	2L	3470319	missense_variant	CG31776	A -> G	p.Lys36Glu
CyO, SM5, SM6a	3	2L	3470338	missense_variant	CG31776	C -> T	p.Thr42Ile
CyO, SM5, SM6a	3	2L	3470353	missense_variant	CG31776	G -> A	p.Ser47Asn
CyO, SM5, SM6a	3	2L	3470356	missense_variant	CG31776	T -> C	p.Leu48Ser
CyO, SM5, SM6a	3	2L	3470517	missense_variant	CG31776	A -> C	p.Ile102Leu
CyO, SM5, SM6a	3	2L	3470606	missense_variant	CG31776	T -> G	p.Asp131Glu
CyO, SM5, SM6a	3	2L	3470747	missense_variant	CG31776	A -> C	p.Lys161Gln
CyO, SM5, SM6a	3	2L	3470756	missense_variant	CG31776	G -> A	p.Glu164Lys
CyO, SM5, SM6a	3	2L	3470921	missense_variant	CG31776	G -> A	p.Glu219Lys
CyO, SM5, SM6a	3	2L	3470959	missense_variant	CG31776	C -> G	p.His231Gln
CyO, SM5, SM6a	3	2L	3471015	missense_variant	CG31776	G -> A	p.Arg250Lys
CyO, SM5, SM6a	3	2L	3471185	missense_variant	CG31776	C -> G	p.Arg287Gly
CyO, SM5, SM6a	3	2L	3471366	missense_variant	CG31776	G -> A	p.Arg347Lys
CyO, SM5, SM6a	3	2L	3471874	missense_variant	CG31776	T -> C	p.Leu481Ser
CyO, SM5, SM6a	3	2L	3472150	missense_variant	CG31776	G -> A	p.Arg573His
CyO, SM5, SM6a	3	2L	3472309	missense_variant	CG31776	A -> G	p.Gln626Arg
CyO, SM5, SM6a	3	2L	3472320	missense_variant	CG31776	C -> A	p.His630Asn
CyO, SM5, SM6a	3	2L	3472919	missense_variant	pgant4	T -> A	p.Asn39Lys
CyO, SM5, SM6a	3	2L	3474616	missense_variant	pgant4	C -> T	p.Leu541Phe
CyO, SM5, SM6a	3	2L	3511369	missense_variant	LeuRS	A -> G	p.Trp944Arg
CyO, SM5, SM6a	3	2L	3513365	missense_variant	LeuRS	C -> T	p.Ala317Thr
CyO, SM5, SM6a	3	2L	3520517	missense_variant	CG8851	G -> A	p.Ala47Thr
CyO, SM5, SM6a	3	2L	3520575	missense_variant	CG8851	T -> A	p.Leu66Gln
CyO, SM5, SM6a	3	2L	3520608	missense_variant	CG8851	G -> A	p.Gly77Glu
CyO, SM5, SM6a	3	2L	3520612	missense_variant	CG8851	C -> G	p.Asp78Glu
CyO, SM5, SM6a	3	2L	3520730	missense_variant	CG8851	A -> G	p.Arg118Gly
CyO, SM5, SM6a	3	2L	3520985	missense_variant	CG8851	A -> T	p.Thr203Ser
CyO, SM5, SM6a	3	2L	3521052	missense_variant	CG8851	G -> C	p.Gly225Ala
CyO, SM5, SM6a	3	2L	3522662	missense_variant	Sr-CIV	C -> T	p.Glu385Lys
CyO, SM5, SM6a	3	2L	3522752	missense_variant	Sr-CIV	G -> C	p.Arg355Gly
CyO, SM5, SM6a	3	2L	3522838	missense_variant	Sr-CIV	G -> T	p.Thr326Lys
CyO, SM5, SM6a	3	2L	3522853	missense_variant	Sr-CIV	T -> C	p.Glu321Gly
CyO, SM5, SM6a	3	2L	3522907	missense_variant	Sr-CIV	G -> T	p.Ala303Asp
CyO, SM5, SM6a	3	2L	3522911	missense_variant	Sr-CIV	C -> T	p.Ala302Thr
CyO, SM5, SM6a	3	2L	3523030	missense_variant	Sr-CIV	C -> G	p.Arg262Thr
CyO, SM5, SM6a	3	2L	3523051	missense_variant	Sr-CIV	A -> T	p.Met255Lys
CyO, SM5, SM6a	3	2L	3523069	missense_variant	Sr-CIV	T -> C	p.Lys249Arg
CyO, SM5, SM6a	3	2L	3523295	missense_variant	Sr-CIV	G -> T	p.His196Asn
CyO, SM5, SM6a	3	2L	3523346	missense_variant	Sr-CIV	T -> C	p.Ile179Val
CyO, SM5, SM6a	3	2L	3523474	missense_variant	Sr-CIV	C -> T	p.Ser136Asn
CyO, SM5, SM6a	3	2L	3523492	missense_variant	Sr-CIV	A -> G	p.Val130Ala
CyO, SM5, SM6a	3	2L	3523508	missense_variant	Sr-CIV	G -> C	p.Arg125Gly
CyO, SM5, SM6a	3	2L	3525270	missense_variant	CG8852	A -> T	p.Gln21Leu
CyO, SM5, SM6a	3	2L	3526256	missense_variant	CG8852	T -> G	p.Ser350Ala
CyO, SM5, SM6a	3	2L	3528196	missense_variant	Spindly	T -> C	p.Asn568Ser
CyO, SM5, SM6a	3	2L	3528197	missense_variant	Spindly	T -> G	p.Asn568His
CyO, SM5, SM6a	3	2L	3528573	missense_variant	Spindly	T -> A	p.Gln442His
CyO, SM5, SM6a	3	2L	3528698	missense_variant	Spindly	C -> T	p.Ala401Thr
CyO, SM5, SM6a	3	2L	3529369	missense_variant	Spindly	A -> G	p.Ile263Thr
CyO, SM5, SM6a	3	2L	3529873	missense_variant	Spindly	A -> C	p.Phe138Leu
CyO, SM5, SM6a	3	2L	3529893	missense_variant	Spindly	G -> C	p.Gln132Glu
CyO, SM5, SM6a	3	2L	3530057	missense_variant	Spindly	C -> A	p.Gly77Val
CyO, SM5, SM6a	3	2L	3530255	missense_variant	Spindly	C -> T	p.Ser11Asn
CyO, SM5, SM6a	3	2L	3531185	missense_variant	IFT57	T -> A	p.Leu95Met
CyO, SM5, SM6a	3	2L	3531325	missense_variant	IFT57	A -> T	p.Glu123Asp
CyO, SM5, SM6a	3	2L	3531884	missense_variant	IFT57	A -> T	p.Thr310Ser
CyO, SM5, SM6a	3	2L	3576388	missense_variant	CG43815	T -> C	p.Leu42Pro
CyO, SM5, SM6a	3	2L	3578397	missense_variant	sob	G -> A	p.Pro546Leu
CyO, SM5, SM6a	3	2L	3605620	missense_variant	odd	T -> C	p.Met185Val
CyO, SM5, SM6a	3	2L	3605635	missense_variant	odd	G -> T	p.Leu180Met
CyO, SM5, SM6a	3	2L	3619310	missense_variant	Dot	G -> A	p.Val9Met
CyO, SM5, SM6a	3	2L	3619359	missense_variant	Dot	C -> A	p.Ser25Tyr
CyO, SM5, SM6a	3	2L	3619497	missense_variant	Dot	C -> A	p.Ala71Asp
CyO, SM5, SM6a	3	2L	3619629	missense_variant	Dot	A -> C	p.Asp115Ala
CyO, SM5, SM6a	3	2L	3619707	missense_variant	Dot	G -> A	p.Arg141Gln
CyO, SM5, SM6a	3	2L	3619713	missense_variant	Dot	A -> G	p.Lys143Arg
CyO, SM5, SM6a	3	2L	3619902	missense_variant	Dot	A -> C	p.Asn206Thr
CyO, SM5, SM6a	3	2L	3619943	missense_variant	Dot	T -> G	p.Leu220Val
CyO, SM5, SM6a	3	2L	3620054	missense_variant	Dot	A -> G	p.Ile257Val
CyO, SM5, SM6a	3	2L	3620323	missense_variant	Dot	T -> A	p.Asp346Glu
CyO, SM5, SM6a	3	2L	3620670	missense_variant	Dot	C -> A	p.Gln423Lys
CyO, SM5, SM6a	3	2L	3626782	missense_variant	for	T -> A	p.Gln219His
CyO, SM5, SM6a	3	2L	3627311	missense_variant	for	G -> A	p.Thr43Ile
CyO, SM5, SM6a	3	2L	3670470	missense_variant	Sfp24Bc	T -> G	p.Lys20Gln
CyO, SM5, SM6a	3	2L	3692202	missense_variant	CG16704	T -> G	p.Glu75Ala
CyO, SM5, SM6a	3	2L	3692214	missense_variant	CG16704	A -> G	p.Leu71Ser
CyO, SM5, SM6a	3	2L	3692219	missense_variant	CG16704	T -> A	p.Lys69Asn
CyO, SM5, SM6a	3	2L	3692509	missense_variant	CG16704	C -> T	p.Cys11Tyr
CyO, SM5, SM6a	3	2L	3692527	missense_variant	CG16704	A -> G	p.Val5Ala
CyO, SM5, SM6a	3	2L	3693120	missense_variant	CG3513	C -> A	p.Gly17Cys
CyO, SM5, SM6a	3	2L	3693140	missense_variant	CG3513	G -> C	p.Ala10Gly
CyO, SM5, SM6a	3	2L	3697378	missense_variant	CG3604	A -> G	p.Ser132Pro
CyO, SM5, SM6a	3	2L	3697435	missense_variant	CG3604	A -> G	p.Ser113Pro
CyO, SM5, SM6a	3	2L	3697452	missense_variant	CG3604	A -> C	p.Val107Gly
CyO, SM5, SM6a	3	2L	3698687	missense_variant	CG10031	A -> T	p.Ser97Thr
CyO, SM5, SM6a	3	2L	3698955	missense_variant	CG10031	G -> A	p.Pro29Leu
CyO, SM5, SM6a	3	2L	3700290	missense_variant	CG42465	G -> T	p.Asp16Tyr
CyO, SM5, SM6a	3	2L	3700369	missense_variant	CG42465	T -> C	p.Val21Ala
CyO, SM5, SM6a	3	2L	3700722	missense_variant	Sfp24C1	C -> T	p.Ala8Val
CyO, SM5, SM6a	3	2L	3700969	missense_variant	Sfp24C1	A -> T	p.Thr72Ser
CyO, SM5, SM6a	3	2L	3703794	missense_variant	CG2816	G -> A	p.Gly22Arg
CyO, SM5, SM6a	3	2L	3703795	missense_variant	CG2816	G -> T	p.Gly22Val
CyO, SM5, SM6a	3	2L	3704908	missense_variant	CG31778	T -> G	p.Glu22Asp
CyO, SM5, SM6a	3	2L	3709734	missense_variant	cutlet	A -> G	p.Phe570Leu
CyO, SM5, SM6a	3	2L	3710764	missense_variant	cutlet	A -> C	p.Asp285Glu
CyO, SM5, SM6a	3	2L	3710830	missense_variant	cutlet	T -> A	p.Gln263His
CyO, SM5, SM6a	3	2L	3711192	missense_variant	cutlet	C -> G	p.Ala143Pro
CyO, SM5, SM6a	3	2L	3711212	missense_variant	cutlet	T -> A	p.Tyr136Phe
CyO, SM5, SM6a	3	2L	3712427	missense_variant	CG31955	C -> T	p.Asp102Asn
CyO, SM5, SM6a	3	2L	3712731	missense_variant	CG31955	A -> T	p.Leu18Ile
CyO, SM5, SM6a	3	2L	3716933	missense_variant	lectin-24A	G -> A	p.His266Tyr
CyO, SM5, SM6a	3	2L	3717530	missense_variant	lectin-24A	C -> T	p.Ala67Thr
CyO, SM5, SM6a	3	2L	3717611	missense_variant	lectin-24A	G -> A	p.Pro40Ser
CyO, SM5, SM6a	3	2L	3750808	missense_variant	CG10019	C -> T	p.Ala914Val
CyO, SM5, SM6a	3	2L	3752080	missense_variant	CG10019	C -> A	p.Pro1069Thr
SM6a	1	2L	3760221	missense_variant	CG43707	G -> T	p.Ser23Ile
CyO, SM5, SM6a	3	2L	3763886	missense_variant	CG43707	T -> C	p.Leu920Ser
CyO, SM5, SM6a	3	2L	3764381	missense_variant	CG43707	G -> A	p.Ser1085Asn
CyO, SM5, SM6a	3	2L	3764512	missense_variant	CG43707	T -> A	p.Ser1129Thr
CyO, SM5, SM6a	3	2L	3764573	missense_variant	CG43707	T -> C	p.Val1149Ala
CyO, SM5, SM6a	3	2L	3766375	splice site variant	CG43707	A -> G
CyO, SM5, SM6a	3	2L	3766428	missense_variant	CG43707	C -> T	p.Ala1599Val
CyO, SM5, SM6a	3	2L	3766430	missense_variant	CG43707	G -> C	p.Val1600Leu
CyO, SM5, SM6a	3	2L	3792935	missense_variant	bark	G -> C	p.Leu255Phe
CyO, SM5, SM6a	3	2L	3793216	missense_variant	bark	A -> G	p.Asn349Ser
CyO, SM5, SM6a	3	2L	3796147	missense_variant	bark	G -> A	p.Arg1326His
CyO, SM5, SM6a	3	2L	3807733	missense_variant	Reph	C -> T	p.Ala183Val
CyO, SM5, SM6a	3	2L	3811754	missense_variant	CG3407	T -> A	p.Thr484Ser
CyO, SM5, SM6a	3	2L	3811787	missense_variant	CG3407	A -> T	p.Cys473Ser
CyO, SM5, SM6a	3	2L	3811940	missense_variant	CG3407	T -> A	p.Thr422Ser
CyO, SM5, SM6a	3	2L	3812824	missense_variant	CG3407	T -> A	p.Asp147Val
CyO, SM5, SM6a	3	2L	3812825	missense_variant	CG3407	C -> T	p.Asp147Asn
CyO, SM5, SM6a	3	2L	3813004	missense_variant	CG3407	A -> G	p.Val87Ala
CyO, SM5, SM6a	3	2L	3826519	missense_variant	slp1	T -> C	p.Ser246Pro
CyO, SM5, SM6a	3	2L	3826691	missense_variant	slp1	A -> C	p.Gln303Pro
CyO, SM5, SM6a	3	2L	3869974	missense_variant	Cep97	G -> T	p.Ala450Ser
CyO, SM5, SM6a	3	2L	3869978	missense_variant	Cep97	C -> T	p.Ala451Val
CyO, SM5, SM6a	3	2L	3870034	missense_variant	Cep97	A -> G	p.Ile470Val
CyO, SM5, SM6a	3	2L	3871112	missense_variant	Cep97	C -> G	p.Pro282Ala
CyO, SM5, SM6a	3	2L	3871736	missense_variant	CG31957	T -> G	p.Glu99Asp
CyO, SM5, SM6a	3	2L	3873232	missense_variant	capu	C -> G	p.Gly980Ala
CyO, SM5, SM6a	3	2L	3874165	missense_variant	capu	G -> C	p.Pro690Ala
CyO, SM5	2	2L	3874558	missense_variant	capu	C -> T	p.Gly577Ser
CyO, SM5, SM6a	3	2L	3874786	missense_variant	capu	C -> T	p.Glu501Lys
CyO, SM5, SM6a	3	2L	3875041	missense_variant	capu	T -> A	p.Thr416Ser
CyO, SM5, SM6a	3	2L	3875107	missense_variant	capu	A -> T	p.Ser394Thr
CyO, SM5, SM6a	3	2L	3879011	missense_variant	capu	T -> A	p.Ser290Cys
CyO, SM5, SM6a	3	2L	3879892	missense_variant	capu	C -> T	p.Asp34Asn
CyO, SM5, SM6a	3	2L	3879935	missense_variant	capu	T -> A	p.Lys19Asn
CyO, SM5, SM6a	3	2L	3879985	missense_variant	capu	T -> C	p.Ser3Gly
CyO, SM5, SM6a	3	2L	3886996	missense_variant	capu	G -> A	p.Pro297Ser
CyO, SM5, SM6a	3	2L	3887491	missense_variant	capu	G -> T	p.Pro132Thr
CyO, SM5, SM6a	3	2L	3889472	missense_variant	capu	A -> G	p.Phe214Ser
CyO, SM5, SM6a	3	2L	3889553	missense_variant	capu	T -> A	p.Lys187Ile
CyO, SM5, SM6a	3	2L	3889665	missense_variant	capu	G -> C	p.His150Asp
CyO, SM5, SM6a	3	2L	3889724	missense_variant	capu	T -> C	p.His130Arg
CyO, SM5, SM6a	3	2L	3889760	missense_variant	capu	C -> T	p.Arg118Lys
CyO, SM5, SM6a	3	2L	3889862	splice site variant	capu	C -> T
CyO, SM5, SM6a	3	2L	3912941	missense_variant	CG31773	A -> G	p.Phe414Leu
CyO, SM5, SM6a	3	2L	4000091	missense_variant	CG43797	C -> G	p.Ala17Gly
CyO, SM5, SM6a	3	2L	4000101	missense_variant	CG43797	A -> G	p.Ile20Met
CyO, SM5, SM6a	3	2L	4000347	missense_variant	CG43797	T -> A	p.Asp102Glu
CyO, SM5, SM6a	3	2L	4032691	missense_variant	ed	A -> G	p.Thr6Ala
CyO, SM5, SM6a	3	2L	4032692	missense_variant	ed	C -> T	p.Thr6Ile
CyO, SM5, SM6a	3	2L	4121835	missense_variant	Sr-CI	A -> T	p.Ile26Leu
CyO, SM5, SM6a	3	2L	4121869	missense_variant	Sr-CI	A -> C	p.Gln37Pro
CyO, SM5, SM6a	3	2L	4121877	missense_variant	Sr-CI	G -> A	p.Val40Met
CyO, SM5, SM6a	3	2L	4122061	missense_variant	Sr-CI	G -> A	p.Arg79Lys
CyO, SM5, SM6a	3	2L	4122857	missense_variant	Sr-CI	A -> C	p.Lys303Gln
CyO, SM5, SM6a	3	2L	4123392	missense_variant	Sr-CI	C -> G	p.Thr481Arg
CyO, SM5, SM6a	3	2L	4123443	missense_variant	Sr-CI	T -> C	p.Ile498Thr
CyO, SM5, SM6a	3	2L	4123562	missense_variant	Sr-CI	G -> T	p.Arg518Leu
CyO, SM5, SM6a	3	2L	4123667	missense_variant	Sr-CI	C -> G	p.Ala553Gly
CyO, SM5, SM6a	3	2L	4149460	missense_variant	CG2955	A -> T	p.Thr38Ser
CyO, SM5, SM6a	3	2L	4149512	missense_variant	CG2955	G -> A	p.Arg55Lys
CyO, SM5, SM6a	3	2L	4149521	missense_variant	CG2955	G -> A	p.Arg58Lys
CyO, SM5, SM6a	3	2L	4149790	missense_variant	CG2955	T -> C	p.Cys148Arg
CyO, SM5, SM6a	3	2L	4149802	missense_variant	CG2955	G -> A	p.Ala152Thr
CyO, SM5, SM6a	3	2L	4149929	missense_variant	CG2955	A -> G	p.Glu194Gly
CyO, SM5, SM6a	3	2L	4149996	stop_gained	CG2955	T -> A	p.Tyr216*
CyO, SM5, SM6a	3	2L	4150157	missense_variant	CG2955	T -> C	p.Phe270Ser
CyO, SM5, SM6a	3	2L	4150634	missense_variant	CG2955	T -> C	p.Ile429Thr
CyO, SM5, SM6a	3	2L	4150957	missense_variant	CG2955	A -> G	p.Ile537Val
CyO, SM5, SM6a	3	2L	4165521	missense_variant	Or24a	A -> G	p.Leu178Pro
CyO, SM5, SM6a	3	2L	4165794	missense_variant	Or24a	T -> C	p.Lys114Arg
CyO, SM5, SM6a	3	2L	4186856	missense_variant	TBCC	C -> T	p.Val210Met
CyO, SM5, SM6a	3	2L	4186899	missense_variant	TBCC	T -> G	p.Lys195Asn
CyO, SM5, SM6a	3	2L	4187111	missense_variant	TBCC	G -> T	p.Arg125Ser
CyO, SM5, SM6a	3	2L	4187266	missense_variant	TBCC	G -> A	p.Thr73Ile
CyO, SM5, SM6a	3	2L	4188181	missense_variant	lectin-24Db	C -> T	p.Leu12Phe
CyO, SM5, SM6a	3	2L	4188250	missense_variant	lectin-24Db	A -> C	p.Lys35Gln
CyO, SM5, SM6a	3	2L	4189081	missense_variant	lectin-24Db	G -> A	p.Glu312Lys
CyO, SM5, SM6a	3	2L	4192729	missense_variant	CG3714	G -> T	p.Thr380Lys
CyO, SM5, SM6a	3	2L	4192735	missense_variant	CG3714	G -> A	p.Thr378Ile
CyO, SM5, SM6a	3	2L	4192933	missense_variant	CG3714	T -> A	p.His312Leu
CyO, SM5, SM6a	3	2L	4202736	missense_variant	ft	T -> C	p.Thr3969Ala
CyO, SM5, SM6a	3	2L	4202891	missense_variant	ft	A -> G	p.Leu3917Ser
CyO, SM5, SM6a	3	2L	4202964	missense_variant	ft	C -> T	p.Val3893Ile
CyO, SM5, SM6a	3	2L	4203036	missense_variant	ft	A -> T	p.Tyr3869Asn
SM6a	1	2L	4206539	missense_variant	ft	C -> T	p.Gly2720Ser
CyO, SM5, SM6a	3	2L	4206563	missense_variant	ft	C -> T	p.Ala2712Thr
CyO, SM5, SM6a	3	2L	4208195	missense_variant	ft	T -> C	p.Ile2168Val
CyO, SM5, SM6a	3	2L	4209597	missense_variant	ft	C -> A	p.Asp1865Tyr
CyO, SM5, SM6a	3	2L	4212577	missense_variant	ft	G -> A	p.Thr1755Ile
CyO, SM5, SM6a	3	2L	4212578	missense_variant	ft	T -> C	p.Thr1755Ala
CyO, SM5, SM6a	3	2L	4213828	missense_variant	ft	C -> G	p.Gly1338Ala
CyO, SM5, SM6a	3	2L	4214144	missense_variant	ft	C -> T	p.Gly1233Ser
CyO, SM5, SM6a	3	2L	4214156	missense_variant	ft	T -> C	p.Ser1229Gly
CyO, SM5, SM6a	3	2L	4214435	missense_variant	ft	C -> T	p.Val1136Met
CyO, SM5, SM6a	3	2L	4215009	missense_variant	ft	C -> A	p.Leu944Phe
CyO, SM5, SM6a	3	2L	4215176	missense_variant	ft	T -> A	p.Thr889Ser
CyO, SM5, SM6a	3	2L	4215689	missense_variant	ft	C -> T	p.Ala718Thr
CyO, SM5, SM6a	3	2L	4215815	missense_variant	ft	A -> G	p.Ser676Pro
CyO, SM5, SM6a	3	2L	4216315	missense_variant	ft	G -> T	p.Thr509Lys
CyO, SM5, SM6a	3	2L	4278078	missense_variant	Art2	A -> T	p.His343Gln
CyO, SM5, SM6a	3	2L	4278373	missense_variant	Art2	G -> A	p.Ser245Phe
CyO, SM5, SM6a	3	2L	4278602	missense_variant	Art2	T -> C	p.Thr169Ala
CyO, SM5, SM6a	3	2L	4278605	missense_variant	Art2	C -> G	p.Ala168Pro
CyO, SM5, SM6a	3	2L	4278868	missense_variant	Art2	T -> C	p.Gln122Arg
CyO, SM5, SM6a	3	2L	4278877	missense_variant	Art2	T -> G	p.Gln119Pro
CyO, SM5, SM6a	3	2L	4278878	missense_variant	Art2	G -> T	p.Gln119Lys
CyO, SM5, SM6a	3	2L	4279248	missense_variant	Art2	T -> C	p.Asn15Asp
CyO, SM5, SM6a	3	2L	4295324	missense_variant	tutl	C -> T	p.Pro34Ser
CyO, SM5, SM6a	3	2L	4330354	missense_variant	bdl	C -> A	p.Ser394Arg
CyO, SM5, SM6a	3	2L	4331237	missense_variant	bdl	C -> A	p.His595Asn
CyO, SM5, SM6a	3	2L	4336875	missense_variant	Atet	G -> C	p.Ala68Pro
CyO, SM5, SM6a	3	2L	4353449	missense_variant	CG15429	C -> G	p.Thr12Arg
CyO, SM5, SM6a	3	2L	4353700	missense_variant	CG15429	A -> G	p.Asn75Asp
CyO, SM5, SM6a	3	2L	4353745	missense_variant	CG15429	G -> A	p.Asp90Asn
CyO, SM5, SM6a	3	2L	4380896	missense_variant	CG17612	C -> T	p.Glu582Lys
CyO, SM5, SM6a	3	2L	4381190	missense_variant	CG17612	G -> C	p.Gln484Glu
CyO, SM5, SM6a	3	2L	4381312	missense_variant	CG17612	G -> A	p.Thr443Ile
CyO, SM5, SM6a	3	2L	4381393	missense_variant	CG17612	C -> T	p.Gly416Glu
CyO, SM5, SM6a	3	2L	4381402	missense_variant	CG17612	A -> G	p.Ile413Thr
CyO, SM5, SM6a	3	2L	4381547	missense_variant	CG17612	G -> C	p.Leu365Val
CyO, SM5, SM6a	3	2L	4381607	missense_variant	CG17612	C -> G	p.Ala345Pro
CyO, SM5, SM6a	3	2L	4381811	missense_variant	CG17612	G -> C	p.Pro277Ala
CyO, SM5, SM6a	3	2L	4384701	missense_variant	Vps53	T -> C	p.Thr388Ala
CyO, SM5, SM6a	3	2L	4398616	missense_variant	l(2)k05819	G -> A	p.Glu1122Lys
CyO, SM5, SM6a	3	2L	4401150	missense_variant	CG33003	G -> A	p.Val11Met
CyO, SM5, SM6a	3	2L	4401156	missense_variant	CG33003	G -> T	p.Gly13Cys
CyO, SM5, SM6a	3	2L	4401406	missense_variant	CG33003	C -> T	p.Thr76Ile
CyO, SM5, SM6a	3	2L	4401418	missense_variant	CG33003	G -> C	p.Ser80Thr
CyO, SM5, SM6a	3	2L	4401523	missense_variant	CG33003	C -> A	p.Ala115Asp
CyO, SM5, SM6a	3	2L	4401724	missense_variant	CG33003	A -> G	p.Gln182Arg
CyO, SM5, SM6a	3	2L	4401965	missense_variant	CG33003	A -> C	p.His205Pro
CyO, SM5, SM6a	3	2L	4406323	missense_variant	CG15431	C -> A	p.Ala963Ser
SM6a	1	2L	4438034	missense_variant	CG15431	C -> T	p.Arg53Cys
CyO, SM5, SM6a	3	2L	4444584	missense_variant	morgue	A -> C	p.His8Gln
CyO, SM5, SM6a	3	2L	4446593	missense_variant	Elp3	C -> A	p.Gln538Lys
CyO, SM5, SM6a	3	2L	4450268	missense_variant	CG15439	T -> C	p.Thr759Ala
CyO, SM5, SM6a	3	2L	4451021	missense_variant	CG15439	G -> A	p.Ala644Val
CyO, SM5, SM6a	3	2L	4451465	missense_variant	CG15439	C -> G	p.Gly496Ala
CyO, SM5, SM6a	3	2L	4451466	missense_variant	CG15439	C -> A	p.Gly496Cys
CyO, SM5, SM6a	3	2L	4454732	missense_variant	ND-B8	G -> C	p.Gly2Arg
CyO, SM5, SM6a	3	2L	4454932	missense_variant	ND-B8	C -> A	p.Pro48His
CyO, SM5, SM6a	3	2L	4455058	missense_variant	ND-B8	A -> G	p.Asn70Asp
CyO, SM5, SM6a	3	2L	4455085	missense_variant	ND-B8	G -> A	p.Ala79Thr
CyO, SM5, SM6a	3	2L	4455093	missense_variant	ND-B8	C -> G	p.His81Gln
CyO, SM5, SM6a	3	2L	4455095	missense_variant	ND-B8	C -> A	p.Ala82Asp
CyO, SM5, SM6a	3	2L	4455389	missense_variant	Gs1l	T -> A	p.Gln211His
CyO, SM5, SM6a	3	2L	4461171	missense_variant	CG15435	G -> T	p.Cys375Phe
CyO, SM5, SM6a	3	2L	4461915	missense_variant	CG15443	T -> C	p.Asn329Ser
CyO, SM5, SM6a	3	2L	4461958	missense_variant	CG15443	G -> T	p.Gln315Lys
CyO, SM5, SM6a	3	2L	4461987	missense_variant	CG15443	A -> C	p.Phe305Cys
CyO, SM5, SM6a	3	2L	4461988	missense_variant	CG15443	A -> C	p.Phe305Val
CyO, SM5, SM6a	3	2L	4462000	missense_variant	CG15443	T -> G	p.Thr301Pro
CyO, SM5, SM6a	3	2L	4462038	missense_variant	CG15443	G -> C	p.Ala288Gly
CyO, SM5, SM6a	3	2L	4462777	missense_variant	CG15443	C -> T	p.Val62Ile
CyO, SM5, SM6a	3	2L	4464241	missense_variant	CG15436	C -> A	p.His132Gln
CyO, SM5, SM6a	3	2L	4465935	missense_variant	FIG4	T -> A	p.Ser213Thr
CyO, SM5, SM6a	3	2L	4467385	missense_variant	FIG4	A -> T	p.Gln676His
CyO, SM5, SM6a	3	2L	4467386	missense_variant	FIG4	A -> C	p.Ile677Leu
CyO, SM5, SM6a	3	2L	4467644	missense_variant	FIG4	G -> T	p.Ala763Ser
CyO, SM5, SM6a	3	2L	4468172	missense_variant	ine	G -> C	p.Pro932Ala
CyO, SM5, SM6a	3	2L	4472101	missense_variant	ine	C -> G	p.Gln332His
CyO, SM5, SM6a	3	2L	4481987	missense_variant	dpy	T -> C	p.Thr17323Ala
CyO, SM5, SM6a	3	2L	4482794	missense_variant	dpy	T -> C	p.Met17054Val
CyO, SM5, SM6a	3	2L	4483665	missense_variant	dpy	T -> A	p.Thr16788Ser
CyO, SM5, SM6a	3	2L	4486260	missense_variant	dpy	G -> T	p.Pro16083His
CyO, SM5, SM6a	3	2L	4487756	missense_variant	dpy	T -> A	p.Glu15669Asp
CyO, SM5, SM6a	3	2L	4491596	missense_variant	dpy	A -> G	p.Leu14615Ser
CyO, SM5, SM6a	3	2L	4491720	missense_variant	dpy	A -> G	p.Ser14574Pro
CyO, SM5, SM6a	3	2L	4492215	missense_variant	dpy	G -> A	p.Pro14409Ser
CyO, SM5, SM6a	3	2L	4492317	missense_variant	dpy	G -> C	p.Pro14375Ala
CyO, SM5, SM6a	3	2L	4493076	missense_variant	dpy	T -> C	p.Thr14122Ala
CyO, SM5, SM6a	3	2L	4494861	missense_variant	dpy	T -> C	p.Ile13575Val
CyO, SM5, SM6a	3	2L	4495854	missense_variant	dpy	A -> G	p.Ser13244Pro
CyO, SM5, SM6a	3	2L	4496151	missense_variant	dpy	C -> T	p.Val13145Ile
CyO, SM5, SM6a	3	2L	4496258	missense_variant	dpy	G -> A	p.Ala13138Val
CyO, SM5, SM6a	3	2L	4496876	missense_variant	dpy	C -> A	p.Arg12932Leu
CyO, SM5, SM6a	3	2L	4496940	missense_variant	dpy	C -> G	p.Ala12911Pro
CyO, SM5, SM6a	3	2L	4497566	missense_variant	dpy	T -> C	p.His12724Arg
CyO, SM5, SM6a	3	2L	4498056	missense_variant	dpy	T -> C	p.Ile12581Val
CyO, SM5, SM6a	3	2L	4498073	missense_variant	dpy	C -> T	p.Ser12575Asn
CyO, SM5, SM6a	3	2L	4498593	missense_variant	dpy	T -> G	p.Lys12423Gln
CyO, SM5, SM6a	3	2L	4498614	missense_variant	dpy	C -> T	p.Gly12416Arg
CyO, SM5, SM6a	3	2L	4499468	missense_variant	dpy	C -> T	p.Ser12131Asn
CyO, SM5, SM6a	3	2L	4499535	missense_variant	dpy	C -> G	p.Glu12109Gln
CyO, SM5, SM6a	3	2L	4499958	missense_variant	dpy	A -> G	p.Ser11968Pro
CyO, SM5, SM6a	3	2L	4500147	missense_variant	dpy	T -> C	p.Asn11926Ser
CyO, SM5, SM6a	3	2L	4500176	missense_variant	dpy	A -> T	p.His11916Gln
CyO, SM5, SM6a	3	2L	4500478	missense_variant	dpy	T -> C	p.Asn11837Ser
CyO, SM5, SM6a	3	2L	4502029	missense_variant	dpy	G -> C	p.His11340Asp
CyO, SM5, SM6a	3	2L	4502614	missense_variant	dpy	T -> A	p.Gln11191His
CyO, SM5, SM6a	3	2L	4502979	missense_variant	dpy	A -> T	p.Ser11070Thr
CyO, SM5, SM6a	3	2L	4504369	missense_variant	dpy	T -> C	p.Ile10685Val
CyO, SM5, SM6a	3	2L	4504510	missense_variant	dpy	A -> G	p.Ser10638Pro
CyO, SM5, SM6a	3	2L	4504598	missense_variant	dpy	A -> C	p.Asn10608Lys
CyO, SM5, SM6a	3	2L	4505014	missense_variant	dpy	C -> A	p.Ala10505Ser
CyO, SM5, SM6a	3	2L	4505329	missense_variant	dpy	C -> G	p.Ala10400Pro
CyO, SM5, SM6a	3	2L	4505340	missense_variant	dpy	G -> A	p.Ala10396Val
CyO, SM5, SM6a	3	2L	4505536	missense_variant	dpy	G -> A	p.Pro10331Ser
CyO, SM5, SM6a	3	2L	4506175	missense_variant	dpy	C -> G	p.Val10160Leu
CyO, SM5, SM6a	3	2L	4506856	missense_variant	dpy	C -> T	p.Val9953Ile
CyO, SM5, SM6a	3	2L	4507555	missense_variant	dpy	G -> A	p.Pro9741Ser
CyO, SM5, SM6a	3	2L	4509496	missense_variant	dpy	T -> C	p.Ile9175Val
CyO, SM5, SM6a	3	2L	4509504	missense_variant	dpy	T -> C	p.Gln9172Arg
CyO, SM5, SM6a	3	2L	4510199	missense_variant	dpy	A -> G	p.Ser8959Pro
CyO, SM5, SM6a	3	2L	4510298	missense_variant	dpy	T -> G	p.Lys8926Gln
CyO, SM5, SM6a	3	2L	4510336	missense_variant	dpy	T -> A	p.Gln8913Leu
CyO, SM5, SM6a	3	2L	4512664	missense_variant	dpy	G -> T	p.Pro8254Gln
CyO, SM5, SM6a	3	2L	4512796	missense_variant	dpy	C -> T	p.Arg8210Lys
CyO, SM5, SM6a	3	2L	4521088	missense_variant	dpy	G -> C	p.Pro6210Ala
CyO, SM5, SM6a	3	2L	4521249	missense_variant	dpy	A -> G	p.Ile6156Thr
CyO, SM5, SM6a	3	2L	4522397	missense_variant	dpy	T -> A	p.Tyr5814Phe
CyO, SM5, SM6a	3	2L	4522647	missense_variant	dpy	G -> A	p.Pro5797Ser
CyO, SM5, SM6a	3	2L	4522950	missense_variant	dpy	G -> C	p.Gln5696Glu
CyO, SM5, SM6a	3	2L	4524603	missense_variant	dpy	G -> A	p.Pro5374Leu
CyO, SM5, SM6a	3	2L	4534921	missense_variant	dpy	C -> T	p.Ala7744Thr
CyO, SM5, SM6a	3	2L	4536483	missense_variant	dpy	C -> G	p.Ala7313Pro
CyO, SM6a	2	2L	4537127	missense_variant	dpy	A -> G	p.Leu7098Pro
CyO, SM5, SM6a	3	2L	4537200	missense_variant	dpy	A -> T	p.Ser7074Thr
CyO, SM5, SM6a	3	2L	4546810	missense_variant	dpy	G -> A	p.Ser3927Leu
CyO, SM5, SM6a	3	2L	4546904	missense_variant	dpy	T -> C	p.Thr3896Ala
CyO, SM6a	2	2L	4553107	missense_variant	dpy	C -> A	p.Gly3352Val
CyO, SM5, SM6a	3	2L	4560292	missense_variant	dpy	G -> C	p.Ser1187Arg
CyO, SM5, SM6a	3	2L	4560806	missense_variant	dpy	G -> C	p.Pro1016Arg
CyO, SM5, SM6a	3	2L	4577808	missense_variant	HP6	C -> G	p.Arg99Thr
CyO, SM5, SM6a	3	2L	4578079	missense_variant	HP6	A -> T	p.Ser9Thr
CyO, SM5, SM6a	3	2L	4642062	missense_variant	BG642163	G -> C	p.Gly231Ala
CyO, SM5, SM6a	3	2L	4646303	missense_variant	CG15635	T -> A	p.Ile1081Asn
CyO, SM5, SM6a	3	2L	4646315	missense_variant	CG15635	G -> A	p.Arg1085His
CyO, SM5, SM6a	3	2L	4647533	missense_variant	CG43798	T -> C	p.Leu104Ser
CyO, SM5, SM6a	3	2L	4652205	missense_variant	CG3355	A -> G	p.Arg214Gly
CyO, SM5, SM6a	3	2L	4685346	missense_variant	CG11929	T -> C	p.Ile333Thr
CyO, SM5, SM6a	3	2L	4686865	missense_variant	CG11929	G -> C	p.Lys839Asn
CyO, SM5, SM6a	3	2L	4688518	missense_variant	Elba3	A -> C	p.Glu290Asp
CyO, SM5, SM6a	3	2L	4689214	missense_variant	CG3251	T -> C	p.His445Arg
CyO, SM5, SM6a	3	2L	4689341	missense_variant	CG3251	A -> G	p.Ser403Pro
CyO, SM5, SM6a	3	2L	4689417	missense_variant	CG3251	A -> C	p.Asn377Lys
CyO, SM5, SM6a	3	2L	4689418	missense_variant	CG3251	T -> A	p.Asn377Ile
CyO, SM5, SM6a	3	2L	4689496	missense_variant	CG3251	G -> T	p.Ser351Tyr
CyO, SM5, SM6a	3	2L	4689963	missense_variant	CG3251	T -> A	p.Glu195Asp
CyO, SM5, SM6a	3	2L	4701088	missense_variant	CG34351	T -> C	p.Ile107Met
CyO, SM5, SM6a	3	2L	4763309	missense_variant	CG15630	G -> A	p.Gly110Asp
CyO, SM5, SM6a	3	2L	4763338	missense_variant	CG15630	C -> A	p.Pro120Thr
CyO, SM5, SM6a	3	2L	4794851	missense_variant	CG3294	G -> A	p.Arg38Lys
CyO, SM5, SM6a	3	2L	4794881	missense_variant	CG3294	C -> T	p.Ser48Leu
CyO, SM5, SM6a	3	2L	4795079	missense_variant	CG3294	A -> C	p.Glu114Ala
CyO, SM5, SM6a	3	2L	4795091	missense_variant	CG3294	A -> G	p.Lys118Arg
CyO, SM5, SM6a	3	2L	4795166	missense_variant	CG3294	A -> T	p.Glu143Val
CyO, SM5, SM6a	3	2L	4796185	missense_variant	CG3294	C -> A	p.Arg354Ser
CyO, SM5, SM6a	3	2L	4796195	missense_variant	CG3294	A -> G	p.Gln357Arg
CyO, SM5, SM6a	3	2L	4796310	missense_variant	CG3294	G -> C	p.Gly373Ala
CyO, SM5, SM6a	3	2L	4796382	missense_variant	CG3294	G -> A	p.Arg397Gln
CyO, SM5, SM6a	3	2L	4796397	missense_variant	CG3294	A -> C	p.Asn402Thr
CyO, SM5, SM6a	3	2L	4796398	missense_variant	CG3294	C -> G	p.Asn402Lys
CyO, SM5, SM6a	3	2L	4796408	missense_variant	CG3294	A -> G	p.Asn406Asp
CyO, SM5, SM6a	3	2L	4796555	missense_variant	CG3294	T -> C	p.Cys455Arg
CyO, SM5, SM6a	3	2L	4813435	missense_variant	CG15629	A -> G	p.Thr28Ala
CyO, SM5, SM6a	3	2L	4816207	missense_variant	CG3225	T -> G	p.Lys591Thr
CyO, SM5, SM6a	3	2L	4817054	missense_variant	CG3225	A -> C	p.Ser309Ala
CyO, SM5, SM6a	3	2L	4817570	missense_variant	CG3225	A -> T	p.Cys137Ser
CyO, SM5, SM6a	3	2L	4817573	missense_variant	CG3225	A -> C	p.Ser136Ala
CyO, SM5, SM6a	3	2L	4837049	missense_variant	tank	G -> T	p.Phe141Leu
CyO, SM5, SM6a	3	2L	4837243	missense_variant	tank	G -> C	p.His102Gln
CyO, SM5, SM6a	3	2L	4843217	missense_variant	mxt	T -> G	p.Asn724Thr
CyO, SM5, SM6a	3	2L	4849522	missense_variant	mRpS2	T -> A	p.Lys262Ile
CyO, SM5, SM6a	3	2L	4850006	missense_variant	mRpS2	C -> T	p.Ala101Thr
CyO, SM5, SM6a	3	2L	4850037	missense_variant	mRpS2	T -> G	p.Leu90Phe
CyO, SM5, SM6a	3	2L	4850259	missense_variant	mRpS2	G -> C	p.Cys16Trp
CyO, SM5, SM6a	3	2L	4851551	missense_variant	Mon1	G -> A	p.Ser246Asn
CyO, SM5, SM6a	3	2L	4852304	missense_variant	Mon1	T -> C	p.Val479Ala
CyO, SM5, SM6a	3	2L	4852327	missense_variant	Mon1	T -> C	p.Tyr487His
CyO, SM5, SM6a	3	2L	4865441	missense_variant	smog	C -> A	p.Gln47Lys
CyO, SM5, SM6a	3	2L	4865723	missense_variant	smog	G -> A	p.Ala141Thr
CyO, SM5, SM6a	3	2L	4865733	missense_variant	smog	C -> T	p.Ser144Leu
CyO, SM5, SM6a	3	2L	4866020	missense_variant	smog	G -> A	p.Ala240Thr
CyO, SM5, SM6a	3	2L	4870599	missense_variant	smog	G -> C	p.Ser317Thr
CyO, SM5, SM6a	3	2L	4883865	missense_variant	CG3008	T -> A	p.Asp73Glu
CyO, SM5, SM6a	3	2L	4890698	missense_variant	CG15625	G -> C	p.Met187Ile
CyO, SM5, SM6a	3	2L	4890804	missense_variant	CG15625	T -> A	p.Phe223Ile
CyO, SM5, SM6a	3	2L	4901543	missense_variant	CG3036	T -> C	p.Val61Ala
CyO, SM5, SM6a	3	2L	4902877	missense_variant	CG3036	C -> G	p.Ser425Trp
CyO, SM5, SM6a	3	2L	4904488	missense_variant	CG2837	T -> C	p.Asn168Ser
CyO, SM5, SM6a	3	2L	4904531	missense_variant	CG2837	C -> G	p.Ala154Pro
CyO, SM5, SM6a	3	2L	4904536	missense_variant	CG2837	T -> C	p.Asp152Gly
CyO, SM5, SM6a	3	2L	4911284	missense_variant	hoe1	C -> T	p.Ala207Thr
CyO, SM5, SM6a	3	2L	4933698	missense_variant	hoe2	C -> A	p.Ala710Ser
CyO, SM5, SM6a	3	2L	4934067	missense_variant	hoe2	T -> C	p.Lys604Arg
CyO, SM5, SM6a	3	2L	4935116	missense_variant	hoe2	T -> C	p.Thr292Ala
CyO, SM5, SM6a	3	2L	4943465	missense_variant	CG14044	A -> C	p.Met161Leu
CyO, SM5, SM6a	3	2L	4944112	missense_variant	CG14044	C -> T	p.Leu339Phe
CyO, SM5, SM6a	3	2L	4946966	missense_variant	betaggt-I	T -> G	p.Asn107Lys
CyO, SM5, SM6a	3	2L	4947465	missense_variant	betaggt-I	G -> A	p.Asp274Asn
CyO, SM5, SM6a	3	2L	4948935	missense_variant	jet	C -> G	p.Val247Leu
CyO, SM5, SM6a	3	2L	4957044	missense_variant	Marcal1	C -> A	p.His449Asn
CyO	1	2L	4959874	missense_variant	CG34124	G -> A	p.Gly428Arg
CyO, SM5, SM6a	3	2L	4966050	missense_variant	CG34125	A -> G	p.Met86Val
CyO, SM5, SM6a	3	2L	4974632	missense_variant	mRpL28	G -> C	p.Cys126Ser
CyO, SM5, SM6a	3	2L	4975052	missense_variant	mRpL28	A -> G	p.Glu266Gly
CyO, SM5, SM6a	3	2L	4977667	missense_variant	CG3792	T -> G	p.Tyr24Asp
CyO	1	2L	4985182	missense_variant	CG34126	G -> A	p.Gly448Asp
CyO, SM5, SM6a	3	2L	4988284	missense_variant	CG34126	G -> T	p.Val1049Leu
CyO, SM5, SM6a	3	2L	4988526	missense_variant	CG34126	C -> A	p.Asp1129Glu
CyO, SM5, SM6a	3	2L	5008430	missense_variant	Rtnl1	C -> T	p.Val316Met
CyO, SM5, SM6a	3	2L	5011203	missense_variant	CG3887	C -> A	p.Thr5Asn
CyO, SM5, SM6a	3	2L	5012906	missense_variant	vkg	G -> A	p.Pro1810Ser
CyO, SM5, SM6a	3	2L	5013034	missense_variant	vkg	C -> T	p.Gly1767Asp
CyO, SM5, SM6a	3	2L	5013067	missense_variant	vkg	A -> G	p.Phe1756Ser
CyO, SM5, SM6a	3	2L	5013073	missense_variant	vkg	G -> A	p.Ser1754Phe
CyO, SM5, SM6a	3	2L	5014150	missense_variant	vkg	C -> T	p.Val1459Ile
CyO, SM5, SM6a	3	2L	5014194	missense_variant	vkg	C -> G	p.Gly1444Ala
CyO, SM5, SM6a	3	2L	5016809	missense_variant	vkg	A -> G	p.Val605Ala
CyO, SM5, SM6a	3	2L	5017832	missense_variant	vkg	T -> A	p.Glu264Val
CyO, SM5, SM6a	3	2L	5034288	missense_variant	Col4a1	G -> A	p.Ala1081Thr
CyO, SM5, SM6a	3	2L	5041169	missense_variant	CG31650	G -> T	p.His248Asn
CyO, SM5, SM6a	3	2L	5041170	missense_variant	CG31650	G -> C	p.His247Gln
CyO, SM5, SM6a	3	2L	5053977	missense_variant	senju	T -> A	p.Leu256Met
CyO, SM5, SM6a	3	2L	5056282	missense_variant	CG31918	C -> A	p.Gly619Trp
CyO, SM5, SM6a	3	2L	5056345	missense_variant	CG31918	A -> C	p.Ser598Ala
CyO, SM5, SM6a	3	2L	5056382	missense_variant	CG31918	T -> A	p.Gln585His
CyO, SM6a	2	2L	5056605	stop_gained	CG31918	A -> T	p.Leu511*
CyO, SM5, SM6a	3	2L	5056615	missense_variant	CG31918	T -> A	p.Met508Leu
CyO, SM5, SM6a	3	2L	5056696	missense_variant	CG31918	C -> T	p.Val481Met
CyO, SM5, SM6a	3	2L	5056943	missense_variant	CG31918	C -> A	p.Glu398Asp
CyO, SM5, SM6a	3	2L	5057383	missense_variant	CG31918	G -> A	p.Pro252Ser
CyO, SM5, SM6a	3	2L	5057545	missense_variant	CG31918	C -> T	p.Glu198Lys
CyO, SM5, SM6a	3	2L	5062745	start_lost	CR43820	G -> A	p.Met1?
CyO, SM5, SM6a	3	2L	5063122	missense_variant	CR43820	A -> G	p.Asn127Ser
CyO, SM5, SM6a	3	2L	5063173	missense_variant	CR43820	G -> A	p.Gly144Asp
CyO, SM5, SM6a	3	2L	5094109	missense_variant	CG5828	T -> C	p.Tyr2His
CyO, SM5, SM6a	3	2L	5094329	missense_variant	CG5828	G -> A	p.Arg75His
CyO, SM5, SM6a	3	2L	5098265	missense_variant	CG4230	A -> G	p.Thr289Ala
CyO, SM5, SM6a	3	2L	5098310	missense_variant	CG4230	T -> G	p.Leu304Val
CyO, SM5, SM6a	3	2L	5109215	missense_variant	Msp300	G -> C	p.Ala24Pro
CyO, SM5, SM6a	3	2L	5109317	missense_variant	Msp300	A -> G	p.Lys58Glu
CyO, SM5, SM6a	3	2L	5122939	splice site variant	Msp300	C -> T
CyO, SM5, SM6a	3	2L	5124333	missense_variant	Msp300	G -> C	p.Glu1325Gln
CyO, SM5, SM6a	3	2L	5124825	missense_variant	Msp300	A -> C	p.Asn1489His
CyO, SM5, SM6a	3	2L	5128655	missense_variant	Msp300	A -> T	p.Tyr2697Phe
CyO, SM5, SM6a	3	2L	5133647	missense_variant	Msp300	T -> C	p.Val4361Ala
CyO, SM5, SM6a	3	2L	5137498	missense_variant	Msp300	A -> C	p.Ser5645Arg
CyO, SM5, SM6a	3	2L	5137582	missense_variant	Msp300	A -> T	p.Asn5673Tyr
CyO, SM5, SM6a	3	2L	5138851	missense_variant	Msp300	A -> T	p.Ile6096Leu
CyO, SM5, SM6a	3	2L	5138869	missense_variant	Msp300	A -> G	p.Ser6102Gly
CyO, SM5, SM6a	3	2L	5141375	missense_variant	Msp300	C -> A	p.Ala6658Asp
CyO, SM5, SM6a	3	2L	5144138	missense_variant	Msp300	T -> G	p.Ser7497Ala
CyO, SM5, SM6a	3	2L	5144139	missense_variant	Msp300	C -> G	p.Ser7497Cys
CyO, SM5, SM6a	3	2L	5155062	missense_variant	Msp300	T -> G	p.Ser162Ala
CyO, SM5, SM6a	3	2L	5158849	missense_variant	Msp300	G -> A	p.Gly503Asp
CyO, SM5, SM6a	3	2L	5159113	missense_variant	Msp300	C -> G	p.Ser591Trp
CyO, SM5, SM6a	3	2L	5159125	missense_variant	Msp300	A -> T	p.Gln595Leu
CyO, SM5, SM6a	3	2L	5159134	missense_variant	Msp300	G -> C	p.Arg598Pro
CyO, SM5, SM6a	3	2L	5159373	missense_variant	Msp300	C -> A	p.Pro678Thr
CyO, SM5, SM6a	3	2L	5159772	missense_variant	Msp300	C -> A	p.Pro811Thr
CyO, SM5, SM6a	3	2L	5160237	missense_variant	Msp300	C -> G	p.Pro966Ala
CyO, SM5, SM6a	3	2L	5160331	missense_variant	Msp300	A -> C	p.Asn997Thr
CyO, SM5, SM6a	3	2L	5160637	missense_variant	Msp300	T -> A	p.Ile1099Asn
CyO, SM5, SM6a	3	2L	5160675	missense_variant	Msp300	G -> A	p.Gly1112Ser
CyO, SM5, SM6a	3	2L	5161048	missense_variant	Msp300	G -> A	p.Gly1236Glu
CyO, SM5, SM6a	3	2L	5161154	missense_variant	Msp300	C -> A	p.His1271Gln
CyO, SM5, SM6a	3	2L	5161200	missense_variant	Msp300	C -> G	p.Leu1287Val
CyO, SM5, SM6a	3	2L	5161263	missense_variant	Msp300	A -> G	p.Asn1308Asp
CyO, SM5, SM6a	3	2L	5161506	missense_variant	Msp300	C -> A	p.Pro1389Thr
CyO, SM5, SM6a	3	2L	5161590	missense_variant	Msp300	A -> G	p.Thr1417Ala
CyO, SM5, SM6a	3	2L	5161702	missense_variant	Msp300	C -> T	p.Pro1454Leu
CyO, SM5, SM6a	3	2L	5162928	missense_variant	Msp300	G -> A	p.Ala1863Thr
CyO, SM5, SM6a	3	2L	5163084	missense_variant	Msp300	G -> A	p.Val1915Met
CyO, SM5, SM6a	3	2L	5163837	missense_variant	Msp300	A -> G	p.Ile2166Val
CyO, SM5, SM6a	3	2L	5164956	missense_variant	Msp300	C -> A	p.Leu2539Ile
CyO, SM5, SM6a	3	2L	5165004	missense_variant	Msp300	G -> A	p.Val2555Ile
CyO, SM5, SM6a	3	2L	5165025	missense_variant	Msp300	G -> A	p.Ala2562Thr
CyO, SM5, SM6a	3	2L	5165078	missense_variant	Msp300	A -> G	p.Ile2579Met
CyO, SM5, SM6a	3	2L	5165094	missense_variant	Msp300	C -> A	p.Leu2585Ile
CyO, SM5, SM6a	3	2L	5165104	missense_variant	Msp300	A -> C	p.Asn2588Thr
CyO, SM5, SM6a	3	2L	5165115	missense_variant	Msp300	G -> A	p.Gly2592Ser
CyO, SM5, SM6a	3	2L	5165362	missense_variant	Msp300	A -> C	p.His2674Pro
CyO, SM5, SM6a	3	2L	5165363	missense_variant	Msp300	T -> A	p.His2674Gln
CyO, SM5, SM6a	3	2L	5165571	missense_variant	Msp300	G -> T	p.Val2744Leu
CyO, SM5, SM6a	3	2L	5165595	missense_variant	Msp300	G -> T	p.Val2752Phe
CyO, SM5, SM6a	3	2L	5165676	missense_variant	Msp300	G -> T	p.Asp2779Tyr
CyO, SM5, SM6a	3	2L	5165835	missense_variant	Msp300	A -> T	p.Thr2832Ser
CyO, SM5, SM6a	3	2L	5165877	missense_variant	Msp300	C -> G	p.Gln2846Glu
CyO, SM5, SM6a	3	2L	5165991	missense_variant	Msp300	T -> G	p.Leu2884Val
CyO, SM5, SM6a	3	2L	5167194	missense_variant	Msp300	C -> G	p.Leu3285Val
CyO, SM5, SM6a	3	2L	5167215	missense_variant	Msp300	A -> G	p.Lys3292Glu
CyO, SM5, SM6a	3	2L	5179719	missense_variant	Msp300	T -> C	p.Ser7460Pro
CyO, SM5, SM6a	3	2L	5180676	missense_variant	Msp300	C -> T	p.His7779Tyr
CyO, SM5, SM6a	3	2L	5181055	missense_variant	Msp300	A -> C	p.His7905Pro
CyO, SM5, SM6a	3	2L	5181620	missense_variant	Msp300	C -> A	p.Asp8093Glu
CyO, SM5, SM6a	3	2L	5181625	missense_variant	Msp300	C -> T	p.Pro8095Leu
CyO, SM5, SM6a	3	2L	5181664	missense_variant	Msp300	C -> A	p.Ser8108Tyr
CyO, SM5, SM6a	3	2L	5184513	missense_variant	Msp300	T -> C	p.Ser9058Pro
CyO, SM5, SM6a	3	2L	5184649	missense_variant	Msp300	T -> A	p.Ile9103Lys
CyO, SM5, SM6a	3	2L	5184930	missense_variant	Msp300	G -> A	p.Gly9197Ser
CyO, SM5, SM6a	3	2L	5185671	missense_variant	Msp300	A -> G	p.Asn9444Asp
CyO, SM5, SM6a	3	2L	5185673	missense_variant	Msp300	C -> G	p.Asn9444Lys
CyO, SM5, SM6a	3	2L	5185677	missense_variant	Msp300	T -> G	p.Tyr9446Asp
CyO, SM5, SM6a	3	2L	5185687	missense_variant	Msp300	G -> A	p.Arg9449His
CyO, SM5, SM6a	3	2L	5189555	missense_variant	Msp300	C -> T	p.Thr3183Ile
CyO, SM5, SM6a	3	2L	5189591	missense_variant	Msp300	C -> A	p.Ala3195Asp
CyO, SM5, SM6a	3	2L	5190509	missense_variant	Msp300	A -> C	p.Lys3501Thr
CyO, SM5, SM6a	3	2L	5190511	missense_variant	Msp300	C -> G	p.Pro3502Ala
CyO, SM5, SM6a	3	2L	5190869	missense_variant	Msp300	C -> T	p.Pro3621Leu
CyO, SM5, SM6a	3	2L	5190949	missense_variant	Msp300	A -> C	p.Ile3648Leu
CyO, SM5, SM6a	3	2L	5191057	missense_variant	Msp300	T -> A	p.Ser3684Thr
CyO, SM5, SM6a	3	2L	5191288	missense_variant	Msp300	C -> T	p.Pro3761Ser
CyO, SM5, SM6a	3	2L	5191340	missense_variant	Msp300	C -> T	p.Pro3778Leu
CyO, SM5, SM6a	3	2L	5191771	missense_variant	Msp300	T -> C	p.Ser3922Pro
CyO, SM5, SM6a	3	2L	5192152	missense_variant	Msp300	G -> A	p.Gly4049Ser
CyO, SM5, SM6a	3	2L	5192177	missense_variant	Msp300	G -> T	p.Gly4057Val
CyO, SM5, SM6a	3	2L	5199370	missense_variant	Msp300	C -> T	p.Pro5349Ser
CyO, SM5, SM6a	3	2L	5200984	missense_variant	Msp300	C -> A	p.Leu5887Ile
CyO, SM5, SM6a	3	2L	5201333	missense_variant	Msp300	T -> A	p.Met6003Lys
CyO, SM5, SM6a	3	2L	5201413	missense_variant	Msp300	G -> A	p.Ala6030Thr
CyO, SM5, SM6a	3	2L	5213067	missense_variant	CG7742	A -> G	p.Phe357Ser
CyO, SM5, SM6a	3	2L	5213639	missense_variant	CG7742	G -> C	p.Gln185Glu
CyO, SM5, SM6a	3	2L	5264729	missense_variant	tkv	G -> T	p.Glu174Asp
CyO, SM5, SM6a	3	2L	5264987	missense_variant	tkv	G -> C	p.Val241Leu
CyO, SM5, SM6a	3	2L	5265539	missense_variant	tkv	C -> G	p.Leu425Val
CyO, SM5, SM6a	3	2L	5266568	missense_variant	tkv	G -> A	p.Ser46Asn
CyO, SM5, SM6a	3	2L	5266823	missense_variant	tkv	T -> C	p.Ser112Pro
CyO, SM5, SM6a	3	2L	5267142	missense_variant	tkv	T -> C	p.Met180Thr
CyO, SM5, SM6a	3	2L	5267986	missense_variant	tkv	C -> G	p.Ile400Met
CyO, SM5, SM6a	3	2L	5268198	missense_variant	tkv	C -> T	p.Ala471Val
CyO, SM5, SM6a	3	2L	5269247	missense_variant	tkv	T -> G	p.Phe179Cys
CyO, SM5, SM6a	3	2L	5270152	missense_variant	tkv	G -> A	p.Val461Ile
CyO, SM5, SM6a	3	2L	5270163	missense_variant	tkv	T -> G	p.Ile464Met
CyO, SM5, SM6a	3	2L	5275129	missense_variant	Bsg25D	G -> C	p.Thr450Arg
CyO, SM5, SM6a	3	2L	5280215	missense_variant	Bub1	A -> G	p.Thr286Ala
CyO, SM5, SM6a	3	2L	5319003	missense_variant	Ncoa6	G -> T	p.Leu1914Met
CyO, SM5, SM6a	3	2L	5319900	missense_variant	Ncoa6	G -> A	p.Pro1615Ser
CyO, SM5, SM6a	3	2L	5321227	missense_variant	Ncoa6	C -> T	p.Met1172Ile
CyO, SM5, SM6a	3	2L	5322154	missense_variant	Ncoa6	A -> C	p.His863Gln
CyO, SM5, SM6a	3	2L	5322191	missense_variant	Ncoa6	T -> A	p.Gln851Leu
CyO, SM5, SM6a	3	2L	5329971	missense_variant	TotM	G -> C	p.Cys9Ser
CyO, SM5, SM6a	3	2L	5329976	missense_variant	TotM	A -> G	p.Met11Val
CyO, SM5, SM6a	3	2L	5330009	missense_variant	TotM	A -> C	p.Asn22His
CyO, SM5, SM6a	3	2L	5330057	missense_variant	TotM	A -> G	p.Ser38Gly
CyO, SM5, SM6a	3	2L	5330058	missense_variant	TotM	G -> T	p.Ser38Ile
CyO, SM5, SM6a	3	2L	5332279	missense_variant	fusl	G -> A	p.Pro46Ser
CyO, SM5, SM6a	3	2L	5404925	missense_variant	H15	C -> A	p.Pro16Thr
CyO, SM5, SM6a	3	2L	5405018	missense_variant	H15	A -> G	p.Ser47Gly
CyO, SM5, SM6a	3	2L	5518379	missense_variant	CG14020	G -> A	p.Val180Ile
CyO, SM5, SM6a	3	2L	5526238	missense_variant	CR44793	C -> T	p.Ser97Phe
CyO, SM5, SM6a	3	2L	5528645	missense_variant	CG31915	G -> A	p.Gly107Glu
CyO, SM5, SM6a	3	2L	5531631	missense_variant	CG7277	A -> C	p.Ser173Ala
CyO, SM5, SM6a	3	2L	5531895	missense_variant	CG7277	G -> C	p.Pro85Ala
CyO, SM5, SM6a	3	2L	5535262	missense_variant	Cap-D3	A -> G	p.Ser1124Gly
CyO, SM5, SM6a	3	2L	5535475	missense_variant	Cap-D3	G -> A	p.Met1174Ile
CyO, SM5, SM6a	3	2L	5536283	missense_variant	tomb	T -> A	p.Thr128Ser
CyO, SM5, SM6a	3	2L	5540937	missense_variant	Hel25E	A -> T	p.Val254Glu
CyO, SM5, SM6a	3	2L	5544156	missense_variant	Lam	A -> C	p.Arg194Ser
CyO, SM5, SM6a	3	2L	5549219	splice site variant	Oscillin	G -> C
CyO, SM5, SM6a	3	2L	5554239	missense_variant	CG14017	C -> A	p.Pro88Thr
CyO, SM5, SM6a	3	2L	5554716	missense_variant	CG14017	A -> C	p.Tyr226Ser
CyO, SM5, SM6a	3	2L	5556901	missense_variant	GluRIIA	T -> G	p.Leu408Arg
CyO, SM5, SM6a	3	2L	5560685	missense_variant	GluRIIB	C -> A	p.Leu181Ile
CyO, SM5, SM6a	3	2L	5561165	missense_variant	GluRIIB	G -> C	p.Gly296Ala
CyO, SM5, SM6a	3	2L	5561254	missense_variant	GluRIIB	A -> G	p.Ser326Gly
CyO, SM5, SM6a	3	2L	5580020	missense_variant	CG14011	T -> C	p.Asp291Gly
CyO, SM5, SM6a	3	2L	5580029	missense_variant	CG14011	G -> A	p.Thr288Ile
CyO, SM5, SM6a	3	2L	5580032	missense_variant	CG14011	A -> G	p.Leu287Pro
CyO, SM5, SM6a	3	2L	5587375	missense_variant	CG7251	T -> A	p.Lys287Met
CyO, SM5, SM6a	3	2L	5597623	missense_variant	CG18266	G -> A	p.Gly229Ser
CyO, SM5, SM6a	3	2L	5603066	missense_variant	DIP-eta	C -> G	p.Val421Leu
CyO, SM5, SM6a	3	2L	5603089	missense_variant	DIP-eta	C -> T	p.Gly413Glu
CyO, SM5, SM6a	3	2L	5613434	missense_variant	DIP-eta	G -> C	p.Leu21Val
CyO, SM5, SM6a	3	2L	5613448	missense_variant	DIP-eta	C -> T	p.Ser16Asn
CyO, SM5, SM6a	3	2L	5621689	missense_variant	Cyp6a16	C -> T	p.Ala469Thr
CyO, SM5, SM6a	3	2L	5621835	missense_variant	Cyp6a16	C -> G	p.Gly420Ala
CyO, SM5, SM6a	3	2L	5621878	missense_variant	Cyp6a16	G -> A	p.Pro406Ser
CyO, SM5, SM6a	3	2L	5621932	missense_variant	Cyp6a16	A -> G	p.Cys388Arg
CyO, SM5, SM6a	3	2L	5622007	missense_variant	Cyp6a16	T -> G	p.Thr363Pro
CyO, SM5, SM6a	3	2L	5622701	missense_variant	Cyp6a16	C -> G	p.Arg328Ser
CyO, SM5, SM6a	3	2L	5622769	missense_variant	Cyp6a16	G -> A	p.Pro306Ser
CyO, SM5, SM6a	3	2L	5622976	missense_variant	Cyp6a16	G -> A	p.Leu237Phe
CyO, SM5, SM6a	3	2L	5623373	missense_variant	Cyp6a16	T -> G	p.Asn123Thr
CyO, SM5, SM6a	3	2L	5627062	missense_variant	DIP-theta	A -> C	p.Asn560Lys
CyO, SM5, SM6a	3	2L	5632190	missense_variant	CR44822	G -> A	p.Pro491Ser
CyO, SM5, SM6a	3	2L	5632240	missense_variant	CR44822	T -> C	p.Asn474Ser
CyO, SM5, SM6a	3	2L	5712057	missense_variant	CG7236	G -> C	p.Arg6Ser
CyO, SM5, SM6a	3	2L	5715675	missense_variant	CG14007	G -> T	p.Pro245Gln
CyO, SM5, SM6a	3	2L	5715837	missense_variant	CR44818	C -> T	p.Arg191Lys
CyO, SM5, SM6a	3	2L	5716399	missense_variant	CR44818	G -> T	p.Ser65Tyr
CyO, SM5, SM6a	3	2L	5717186	missense_variant	CG34011	G -> C	p.Arg58Thr
CyO, SM5, SM6a	3	2L	5717388	missense_variant	CG34011	G -> T	p.Val90Phe
CyO, SM5, SM6a	3	2L	5717492	missense_variant	CG34011	G -> A	p.Val105Ile
CyO, SM5, SM6a	3	2L	5717510	missense_variant	CG34011	G -> A	p.Glu111Lys
CyO, SM5, SM6a	3	2L	5722525	missense_variant	sip1	A -> G	p.Ile447Val
CyO, SM5, SM6a	3	2L	5727591	missense_variant	CG14006	G -> A	p.Arg388Trp
CyO, SM5, SM6a	3	2L	5727597	missense_variant	CG14006	T -> A	p.Thr386Ser
CyO, SM5, SM6a	3	2L	5735445	missense_variant	CG11147	T -> C	p.Asn413Ser
CyO, SM5, SM6a	3	2L	5735562	missense_variant	CG11147	T -> A	p.Tyr374Phe
CyO, SM5, SM6a	3	2L	5735989	missense_variant	CG11147	C -> G	p.Glu250Asp
CyO, SM5, SM6a	3	2L	5736672	missense_variant	CG11147	A -> G	p.Val65Ala
CyO, SM5, SM6a	3	2L	5762678	missense_variant	obst-E	T -> G	p.Asp249Ala
CyO, SM5, SM6a	3	2L	5762694	missense_variant	obst-E	C -> A	p.Val244Leu
CyO, SM5, SM6a	3	2L	5763299	missense_variant	obst-E	G -> A	p.Thr42Ile
CyO, SM5, SM6a	3	2L	5769624	missense_variant	CG9171	G -> A	p.His463Tyr
CyO, SM5, SM6a	3	2L	5770593	missense_variant	CG9171	T -> A	p.Tyr183Phe
CyO, SM5, SM6a	3	2L	5800948	missense_variant	CG14005	A -> C	p.His290Gln
CyO, SM5, SM6a	3	2L	5803805	missense_variant	CG7239	A -> C	p.Lys448Gln
CyO, SM5, SM6a	3	2L	5805482	missense_variant	CG11034	C -> T	p.Pro2Ser
CyO, SM5, SM6a	3	2L	5805509	missense_variant	CG11034	T -> C	p.Phe11Leu
CyO, SM5, SM6a	3	2L	5805549	missense_variant	CG11034	C -> G	p.Ala24Gly
CyO, SM5, SM6a	3	2L	5805555	missense_variant	CG11034	C -> T	p.Ala26Val
CyO, SM5, SM6a	3	2L	5807275	missense_variant	CG11034	A -> C	p.Asp284Ala
CyO, SM5, SM6a	3	2L	5807432	missense_variant	CG11034	G -> C	p.Gln336His
CyO, SM5, SM6a	3	2L	5811621	missense_variant	CG43307	A -> G	p.Tyr10Cys
CyO, SM5, SM6a	3	2L	5860452	missense_variant	rau	C -> A	p.Val341Leu
CyO, SM5, SM6a	3	2L	5883812	missense_variant	CG44574	A -> T	p.Ile11Phe
CyO, SM5, SM6a	3	2L	5883882	missense_variant	CG44574	C -> A	p.Thr15Lys
CyO, SM5, SM6a	3	2L	5883888	missense_variant	CG44574	A -> G	p.Tyr17Cys
CyO, SM5, SM6a	3	2L	5883903	missense_variant	CG44574	A -> G	p.Asn22Ser
CyO, SM5, SM6a	3	2L	5883918	missense_variant	CG44574	A -> C	p.His27Pro
CyO, SM5, SM6a	3	2L	5884017	missense_variant	CG44574	A -> C	p.Lys42Gln
CyO, SM5, SM6a	3	2L	5884045	missense_variant	CG44574	G -> A	p.Ser51Asn
CyO, SM5, SM6a	3	2L	5892539	missense_variant	Acp26Ab	T -> C	p.Ile80Val
CyO, SM5, SM6a	3	2L	5892585	missense_variant	Acp26Ab	T -> G	p.Gln64His
CyO, SM5, SM6a	3	2L	5893195	missense_variant	Acp26Aa	G -> T	p.Ser207Arg
CyO, SM5, SM6a	3	2L	5893196	missense_variant	Acp26Aa	C -> A	p.Ser207Ile
CyO, SM5, SM6a	3	2L	5893491	missense_variant	Acp26Aa	G -> T	p.Leu109Ile
CyO, SM5, SM6a	3	2L	5893505	missense_variant	Acp26Aa	G -> C	p.Pro104Arg
CyO, SM5, SM6a	3	2L	5893514	missense_variant	Acp26Aa	T -> C	p.Asn101Ser
CyO, SM5, SM6a	3	2L	5893680	missense_variant	Acp26Aa	C -> G	p.Ala46Pro
CyO, SM5, SM6a	3	2L	5893743	missense_variant	Acp26Aa	G -> T	p.Gln25Lys
CyO, SM5, SM6a	3	2L	5904050	missense_variant	CG9021	T -> C	p.Asn161Ser
CyO, SM5, SM6a	3	2L	5909139	missense_variant	CG14000	G -> T	p.Pro369Gln
CyO, SM5, SM6a	3	2L	5909449	missense_variant	CG14000	T -> G	p.Met266Leu
CyO, SM5, SM6a	3	2L	5912472	missense_variant	bchs	A -> T	p.Glu805Asp
CyO, SM5, SM6a	3	2L	5912525	missense_variant	bchs	G -> A	p.Ser823Asn
CyO, SM5, SM6a	3	2L	5919720	missense_variant	bchs	G -> T	p.Ala3119Ser
CyO, SM5, SM6a	3	2L	5936592	missense_variant	dsf	G -> A	p.Val237Ile
CyO, SM5, SM6a	3	2L	5936781	missense_variant	dsf	A -> G	p.Thr300Ala
CyO	1	2L	5952057	missense_variant	CG9044	A -> G	p.Thr637Ala
CyO, SM5, SM6a	3	2L	5953019	missense_variant	CG9044	T -> A	p.Ile797Asn
CyO, SM5, SM6a	3	2L	5954708	missense_variant	CG9044	G -> A	p.Glu1199Lys
CyO, SM5, SM6a	3	2L	5956546	missense_variant	CG13998	T -> G	p.Gln87Pro
CyO, SM5, SM6a	3	2L	5956562	missense_variant	CG13998	G -> C	p.Arg82Gly
CyO, SM5, SM6a	3	2L	5957087	missense_variant	Vm26Ab	C -> A	p.Leu8Ile
CyO, SM5, SM6a	3	2L	5958153	missense_variant	Vm26Ac	G -> T	p.Gln147Lys
CyO, SM5, SM6a	3	2L	5958170	missense_variant	Vm26Ac	A -> G	p.Val141Ala
CyO, SM5, SM6a	3	2L	5963298	missense_variant	psd	T -> C	p.Asn329Ser
CyO, SM5, SM6a	3	2L	5963341	missense_variant	psd	G -> A	p.Pro315Ser
CyO, SM5, SM6a	3	2L	5963569	missense_variant	psd	T -> C	p.Thr239Ala
CyO, SM5, SM6a	3	2L	5963575	missense_variant	psd	C -> T	p.Ala237Thr
CyO, SM5, SM6a	3	2L	5963772	missense_variant	psd	A -> G	p.Ile171Thr
CyO, SM5, SM6a	3	2L	5966429	missense_variant	CG13992	T -> C	p.Asn357Ser
CyO, SM5, SM6a	3	2L	5966515	missense_variant	CG13992	T -> A	p.Glu328Asp
CyO, SM5, SM6a	3	2L	5966621	missense_variant	CG13992	C -> T	p.Ser293Asn
CyO, SM5, SM6a	3	2L	5966649	missense_variant	CG13992	G -> T	p.Leu284Ile
CyO, SM5, SM6a	3	2L	5966870	missense_variant	CG13992	T -> G	p.Gln210Pro
CyO, SM5, SM6a	3	2L	5966919	missense_variant	CG13992	G -> A	p.Pro194Ser
CyO, SM5, SM6a	3	2L	5966997	missense_variant	CG13992	A -> G	p.Ser168Pro
CyO, SM5, SM6a	3	2L	5967024	missense_variant	CG13992	G -> C	p.Leu159Val
CyO, SM5, SM6a	3	2L	5967372	missense_variant	CG13992	T -> G	p.Asn43His
CyO, SM5, SM6a	3	2L	5969547	missense_variant	Ucp4C	G -> A	p.Val289Ile
CyO, SM5, SM6a	3	2L	5987767	missense_variant	ifc	C -> G	p.Arg184Gly
CyO, SM5, SM6a	3	2L	5992176	missense_variant	lid	T -> C	p.Asn1328Ser
CyO, SM5, SM6a	3	2L	5995301	missense_variant	lid	G -> T	p.Thr397Asn
CyO, SM5, SM6a	3	2L	6004099	missense_variant	Gal	G -> T	p.Pro559Gln
CyO, SM5, SM6a	3	2L	6005432	missense_variant	CR43866	G -> T	p.Leu185Met
CyO, SM5, SM6a	3	2L	6006572	missense_variant	Gal	G -> A	p.Pro40Ser
CyO, SM5, SM6a	3	2L	6009015	missense_variant	CG9098	A -> G	p.Ser489Pro
CyO, SM5, SM6a	3	2L	6009391	missense_variant	CG9098	C -> T	p.Ala382Thr
CyO, SM5, SM6a	3	2L	6018815	missense_variant	H2.0	G -> T	p.His127Asn
CyO, SM5, SM6a	3	2L	6019076	missense_variant	H2.0	T -> C	p.Asn40Asp
CyO, SM5, SM6a	3	2L	6019083	missense_variant	H2.0	A -> T	p.Asp37Glu
CyO, SM5, SM6a	3	2L	6023660	missense_variant	CG9107	T -> G	p.Glu250Asp
CyO, SM5, SM6a	3	2L	6023926	missense_variant	CG9107	T -> A	p.Ser162Cys
CyO, SM5, SM6a	3	2L	6024340	missense_variant	CG9107	T -> C	p.Ile24Val
CyO, SM5, SM6a	3	2L	6024361	missense_variant	CG9107	T -> C	p.Lys17Glu
CyO, SM5, SM6a	3	2L	6038375	missense_variant	CG31643	T -> A	p.Val58Glu
CyO, SM5, SM6a	3	2L	6042712	missense_variant	ade2	A -> T	p.Asp910Glu
CyO, SM5, SM6a	3	2L	6044607	missense_variant	ade2	C -> T	p.Ser304Asn
CyO, SM5, SM6a	3	2L	6045266	missense_variant	ade2	A -> C	p.Ser84Arg
CyO, SM5, SM6a	3	2L	6045267	missense_variant	ade2	C -> T	p.Ser84Asn
CyO, SM5, SM6a	3	2L	6045314	missense_variant	ade2	T -> A	p.Lys68Asn
CyO, SM5, SM6a	3	2L	6048217	missense_variant	CG34179	C -> A	p.Ala143Ser
CyO, SM5, SM6a	3	2L	6065480	missense_variant	Fbw5	A -> C	p.Ser96Ala
CyO, SM5, SM6a	3	2L	6066838	missense_variant	CG9147	G -> A	p.Ala169Thr
CyO, SM5, SM6a	3	2L	6066847	missense_variant	CG9147	C -> A	p.Pro172Thr
CyO, SM5, SM6a	3	2L	6067346	missense_variant	CG9147	G -> T	p.Glu320Asp
CyO, SM5, SM6a	3	2L	6069861	missense_variant	CG9154	T -> C	p.Lys207Glu
CyO, SM5, SM6a	3	2L	6069891	missense_variant	CG9154	G -> T	p.Arg197Ser
CyO, SM5, SM6a	3	2L	6070235	missense_variant	CG9154	G -> A	p.Thr100Ile
CyO, SM5, SM6a	3	2L	6070311	missense_variant	CG9154	C -> T	p.Glu75Lys
CyO, SM5, SM6a	3	2L	6072771	missense_variant	Kr-h2	A -> C	p.Asn87His
CyO, SM5, SM6a	3	2L	6092197	missense_variant	Kr-h1	C -> A	p.Ser33Tyr
CyO, SM5, SM6a	3	2L	6093514	missense_variant	Kr-h1	T -> A	p.Leu168Gln
CyO, SM5, SM6a	3	2L	6093550	missense_variant	Kr-h1	C -> T	p.Ala180Val
CyO, SM5, SM6a	3	2L	6097320	missense_variant	CG9175	A -> G	p.Ser415Pro
CyO, SM5, SM6a	3	2L	6119050	missense_variant	stai	G -> T	p.Arg98Leu
CyO, SM5, SM6a	3	2L	6119539	missense_variant	stai	G -> A	p.Arg261Gln
CyO, SM5, SM6a	3	2L	6120956	missense_variant	stai	A -> C	p.His49Pro
SM5	1	2L	6121178	missense_variant	stai	G -> A	p.Arg123Lys
CyO, SM5, SM6a	3	2L	6127134	missense_variant	WDR79	G -> T	p.His144Asn
CyO, SM5, SM6a	3	2L	6127316	missense_variant	WDR79	C -> G	p.Gly83Ala
CyO, SM5, SM6a	3	2L	6127356	missense_variant	WDR79	G -> T	p.Pro70Thr
CyO, SM5, SM6a	3	2L	6127391	missense_variant	WDR79	G -> A	p.Pro58Leu
CyO, SM5, SM6a	3	2L	6127663	missense_variant	WDR79	T -> G	p.Tyr25Ser
CyO, SM5, SM6a	3	2L	6127925	missense_variant	tctn	G -> T	p.Gln654Lys
CyO, SM5, SM6a	3	2L	6127967	missense_variant	tctn	C -> A	p.Val640Leu
CyO, SM5, SM6a	3	2L	6127985	missense_variant	tctn	C -> G	p.Ala634Pro
CyO, SM5, SM6a	3	2L	6128020	missense_variant	tctn	G -> C	p.Thr622Arg
CyO, SM5, SM6a	3	2L	6128452	missense_variant	tctn	T -> C	p.Gln478Arg
CyO, SM5, SM6a	3	2L	6128501	missense_variant	tctn	T -> C	p.Ile462Val
CyO, SM5	2	2L	6128510	missense_variant	tctn	G -> T	p.Arg459Ser
CyO, SM5, SM6a	3	2L	6128547	missense_variant	tctn	G -> T	p.Ser446Arg
CyO, SM5, SM6a	3	2L	6128608	missense_variant	tctn	A -> G	p.Leu426Pro
CyO, SM5, SM6a	3	2L	6128609	missense_variant	tctn	G -> A	p.Leu426Phe
CyO, SM5, SM6a	3	2L	6128715	missense_variant	tctn	C -> A	p.Lys390Asn
CyO, SM5, SM6a	3	2L	6128734	missense_variant	tctn	A -> G	p.Leu384Pro
CyO, SM5, SM6a	3	2L	6128862	missense_variant	tctn	A -> T	p.His341Gln
CyO, SM5, SM6a	3	2L	6128918	missense_variant	tctn	A -> C	p.Ser323Ala
CyO, SM5, SM6a	3	2L	6128924	missense_variant	tctn	T -> C	p.Asn321Asp
CyO, SM5, SM6a	3	2L	6129519	missense_variant	tctn	C -> G	p.Gln122His
CyO, SM5, SM6a	3	2L	6141245	missense_variant	CG13991	A -> T	p.Gln566Leu
CyO, SM5, SM6a	3	2L	6141997	missense_variant	CG13991	G -> A	p.Asp817Asn
CyO, SM5, SM6a	3	2L	6190670	missense_variant	smal	C -> T	p.Ala67Val
CyO, SM5, SM6a	3	2L	6207612	missense_variant	smal	T -> A	p.Cys589Ser
CyO, SM5, SM6a	3	2L	6208711	missense_variant	smal	G -> A	p.Glu883Lys
CyO, SM5, SM6a	3	2L	6225309	missense_variant	Ugt37b1	G -> T	p.Glu77Asp
CyO, SM5, SM6a	3	2L	6226167	missense_variant	Ugt37b1	A -> T	p.Glu345Val
CyO, SM5, SM6a	3	2L	6226446	missense_variant	Ugt37b1	C -> T	p.Thr438Ile
CyO, SM5, SM6a	3	2L	6263769	missense_variant	Ddr	T -> A	p.Met210Leu
CyO, SM5, SM6a	3	2L	6263841	missense_variant	Ddr	C -> G	p.Ala186Pro
CyO, SM5, SM6a	3	2L	6263849	missense_variant	Ddr	A -> T	p.Ile183Asn
CyO, SM5, SM6a	3	2L	6264012	missense_variant	Ddr	C -> A	p.Ala129Ser
CyO, SM5, SM6a	3	2L	6264080	missense_variant	Ddr	T -> C	p.Asn106Ser
CyO, SM5, SM6a	3	2L	6272853	missense_variant	Ddr	T -> C	p.Tyr13His
CyO, SM5, SM6a	3	2L	6272887	missense_variant	Ddr	T -> C	p.Val24Ala
CyO, SM5, SM6a	3	2L	6291330	missense_variant	Ddr	A -> C	p.Leu354Phe
CyO, SM5, SM6a	3	2L	6293536	stop_gained	Ddr	G -> T	p.Gly388*
CyO, SM5, SM6a	3	2L	6293537	missense_variant	Ddr	G -> T	p.Gly388Val
CyO, SM5, SM6a	3	2L	6301268	missense_variant	Ddr	G -> C	p.Arg644Thr
CyO, SM5, SM6a	3	2L	6301379	missense_variant	Ddr	T -> C	p.Leu681Pro
CyO, SM5, SM6a	3	2L	6308529	missense_variant	CG43922	C -> G	p.Met58Ile
CyO, SM5, SM6a	3	2L	6308539	missense_variant	CG43922	C -> A	p.Trp55Leu
CyO, SM5, SM6a	3	2L	6327000	missense_variant	PDZ-GEF	G -> A	p.Gly522Ser
CyO, SM5, SM6a	3	2L	6327580	missense_variant	PDZ-GEF	G -> A	p.Ser715Asn
SM6a	1	2L	6333303	missense_variant	Pez	C -> T	p.Arg1250Lys
CyO, SM5, SM6a	3	2L	6334747	missense_variant	Pez	A -> G	p.Val850Ala
CyO	1	2L	6335203	missense_variant	Pez	G -> A	p.Ala698Val
CyO, SM5, SM6a	3	2L	6343879	missense_variant	Cpr	C -> T	p.Leu24Phe
CyO, SM5, SM6a	3	2L	6349831	missense_variant	CG9498	C -> T	p.Glu335Lys
CyO, SM5, SM6a	3	2L	6350100	missense_variant	CG9498	G -> A	p.Ala245Val
CyO, SM5, SM6a	3	2L	6353929	missense_variant	ppk7	T -> C	p.Asn135Asp
CyO, SM5, SM6a	3	2L	6356047	missense_variant	ppk14	A -> C	p.Tyr314Ser
CyO, SM5, SM6a	3	2L	6357911	missense_variant	CG9500	A -> G	p.Tyr71His
CyO, SM5, SM6a	3	2L	6357942	missense_variant	CG9500	C -> G	p.Gln60His
CyO, SM5, SM6a	3	2L	6381559	missense_variant	DIP-epsilon	A -> C	p.Met88Leu
CyO, SM5, SM6a	3	2L	6381616	missense_variant	DIP-epsilon	C -> A	p.Leu107Met
CyO, SM5, SM6a	3	2L	6383125	missense_variant	DIP-epsilon	C -> A	p.Leu610Met
CyO, SM5, SM6a	3	2L	6384165	missense_variant	CG42370	G -> A	p.Leu450Phe
CyO, SM5, SM6a	3	2L	6384388	missense_variant	CG42370	T -> A	p.Gln375His
CyO, SM5, SM6a	3	2L	6384675	missense_variant	CG42370	T -> C	p.Met280Val
CyO, SM5, SM6a	3	2L	6385196	missense_variant	CG42370	T -> C	p.His106Arg
CyO, SM5, SM6a	3	2L	6413605	missense_variant	CG13982	A -> T	p.Tyr175Phe
CyO, SM5, SM6a	3	2L	6413637	missense_variant	CG13982	C -> A	p.Pro186Thr
CyO, SM5, SM6a	3	2L	6413659	missense_variant	CG13982	A -> T	p.Tyr193Phe
CyO, SM5, SM6a	3	2L	6415449	missense_variant	Tig	T -> C	p.Glu2185Gly
CyO, SM5, SM6a	3	2L	6417315	missense_variant	Tig	G -> T	p.Asp1582Glu
CyO, SM5, SM6a	3	2L	6421061	missense_variant	Tig	C -> G	p.Glu381Gln
CyO, SM5, SM6a	3	2L	6424564	missense_variant	Fic	G -> T	p.Gln13His
CyO, SM5, SM6a	3	2L	6425896	missense_variant	Fic	C -> G	p.Ala418Gly
CyO, SM5, SM6a	3	2L	6445651	missense_variant	CG9527	G -> C	p.Ile567Met
CyO, SM5, SM6a	3	2L	6445902	missense_variant	CG9527	T -> C	p.Lys505Arg
CyO, SM5, SM6a	3	2L	6445986	missense_variant	CG9527	T -> C	p.Gln477Arg
CyO, SM5, SM6a	3	2L	6447743	missense_variant	CG9527	G -> A	p.Ala15Val
CyO, SM5, SM6a	3	2L	6452859	missense_variant	retm	G -> T	p.Leu88Met
CyO, SM5, SM6a	3	2L	6466909	missense_variant	CG9531	G -> A	p.Ala214Val
CyO, SM5, SM6a	3	2L	6466911	missense_variant	CG9531	C -> A	p.Glu213Asp
CyO, SM5, SM6a	3	2L	6482282	missense_variant	Daxx	G -> C	p.Leu117Phe
CyO, SM5, SM6a	3	2L	6482465	missense_variant	Daxx	T -> A	p.Asn178Lys
CyO, SM5, SM6a	3	2L	6482501	missense_variant	Daxx	G -> T	p.Met190Ile
CyO, SM5, SM6a	3	2L	6482527	missense_variant	Daxx	C -> G	p.Ala199Gly
CyO, SM5, SM6a	3	2L	6482581	missense_variant	Daxx	C -> G	p.Ala217Gly
CyO, SM5, SM6a	3	2L	6482767	missense_variant	Daxx	G -> C	p.Gly279Ala
CyO, SM5, SM6a	3	2L	6482848	missense_variant	Daxx	C -> T	p.Ala306Val
CyO, SM5, SM6a	3	2L	6483128	missense_variant	Daxx	A -> T	p.Gln399His
CyO, SM5, SM6a	3	2L	6483882	missense_variant	Daxx	G -> C	p.Ala651Pro
CyO, SM5, SM6a	3	2L	6483892	missense_variant	Daxx	A -> T	p.Gln654Leu
CyO, SM5, SM6a	3	2L	6483952	missense_variant	Daxx	C -> G	p.Ala674Gly
CyO, SM5, SM6a	3	2L	6483988	missense_variant	Daxx	T -> C	p.Leu686Pro
CyO, SM5, SM6a	3	2L	6484002	missense_variant	Daxx	C -> A	p.Gln691Lys
CyO, SM5, SM6a	3	2L	6484007	missense_variant	Daxx	T -> A	p.Phe692Leu
CyO, SM5, SM6a	3	2L	6484027	missense_variant	Daxx	G -> A	p.Arg699Lys
CyO, SM5, SM6a	3	2L	6484045	missense_variant	Daxx	T -> A	p.Leu705His
CyO, SM5, SM6a	3	2L	6484449	missense_variant	Daxx	T -> A	p.Ser840Thr
CyO, SM5, SM6a	3	2L	6484506	missense_variant	Daxx	T -> G	p.Tyr859Asp
CyO, SM5, SM6a	3	2L	6484507	missense_variant	Daxx	A -> C	p.Tyr859Ser
CyO, SM5, SM6a	3	2L	6484832	missense_variant	Daxx	A -> C	p.Glu967Asp
CyO, SM5, SM6a	3	2L	6485595	missense_variant	Daxx	C -> G	p.Pro1222Ala
CyO, SM5, SM6a	3	2L	6485630	missense_variant	Daxx	A -> G	p.Ile1233Met
CyO, SM5, SM6a	3	2L	6485631	missense_variant	Daxx	G -> T	p.Val1234Leu
CyO, SM5, SM6a	3	2L	6494366	missense_variant	CG9547	C -> A	p.Ala25Ser
CyO, SM5, SM6a	3	2L	6497886	missense_variant	CG9550	C -> G	p.Gln231Glu
CyO, SM5, SM6a	3	2L	6497890	missense_variant	CG9550	A -> C	p.Glu232Ala
CyO, SM5, SM6a	3	2L	6497891	missense_variant	CG9550	A -> C	p.Glu232Asp
CyO, SM5, SM6a	3	2L	6498108	missense_variant	CG9550	A -> T	p.Thr287Ser
CyO, SM5, SM6a	3	2L	6529905	missense_variant	eya	A -> T	p.Ser176Thr
CyO, SM5, SM6a	3	2L	6530148	missense_variant	eya	T -> C	p.Ser95Gly
CyO, SM5, SM6a	3	2L	6556718	missense_variant	IFT52	A -> C	p.Tyr128Asp
CyO, SM5, SM6a	3	2L	6559657	missense_variant	CG9596	T -> G	p.Ser43Ala
CyO, SM5, SM6a	3	2L	6559669	missense_variant	CG9596	C -> T	p.Pro47Ser
CyO, SM5, SM6a	3	2L	6560388	missense_variant	CG9596	G -> T	p.Leu374Ile
CyO, SM5, SM6a	3	2L	6560640	missense_variant	CG9596	G -> T	p.Pro310Thr
CyO, SM5, SM6a	3	2L	6560864	missense_variant	CG9596	C -> G	p.Gly235Ala
CyO, SM5, SM6a	3	2L	6562784	missense_variant	Ent2	C -> A	p.Pro30Thr
CyO, SM5, SM6a	3	2L	6565220	missense_variant	CG13766	G -> T	p.Leu300Met
CyO, SM5, SM6a	3	2L	6565336	missense_variant	CG13766	T -> A	p.Tyr261Phe
CyO, SM5, SM6a	3	2L	6565970	missense_variant	CG13766	C -> T	p.Val50Ile
CyO, SM5, SM6a	3	2L	6574979	missense_variant	CG11319	T -> A	p.Glu622Val
CyO, SM5, SM6a	3	2L	6575025	missense_variant	CG11319	C -> A	p.Ala607Ser
CyO, SM5, SM6a	3	2L	6617217	missense_variant	DIP-iota	T -> C	p.Met352Val
CyO, SM5, SM6a	3	2L	6621465	missense_variant	DIP-iota	C -> A	p.Val16Leu
CyO, SM5, SM6a	3	2L	6623135	missense_variant	CG34345	T -> G	p.Ser5Ala
CyO, SM5, SM6a	3	2L	6623475	missense_variant	CG34345	T -> A	p.Leu98Gln
CyO, SM5, SM6a	3	2L	6623722	missense_variant	CG34345	C -> A	p.His140Asn
CyO, SM5, SM6a	3	2L	6623913	missense_variant	CG34345	G -> A	p.Ala186Thr
CyO, SM5, SM6a	3	2L	6623932	missense_variant	CG34345	A -> T	p.Tyr192Phe
CyO, SM5, SM6a	3	2L	6623973	missense_variant	CG34345	A -> C	p.Ile206Leu
CyO, SM5, SM6a	3	2L	6623991	missense_variant	CG34345	A -> G	p.Thr212Ala
CyO, SM5, SM6a	3	2L	6623995	missense_variant	CG34345	A -> C	p.Lys213Thr
CyO, SM5, SM6a	3	2L	6624160	missense_variant	CG34345	G -> A	p.Cys250Tyr
CyO, SM5, SM6a	3	2L	6624346	missense_variant	CG34345	G -> A	p.Arg312Lys
CyO, SM5, SM6a	3	2L	6624411	missense_variant	CG34345	G -> T	p.Val334Leu
CyO, SM5, SM6a	3	2L	6624488	missense_variant	CG34345	T -> G	p.Ile359Met
CyO, SM5, SM6a	3	2L	6626045	missense_variant	Oatp26F	G -> C	p.Ser518Arg
CyO, SM5, SM6a	3	2L	6626194	missense_variant	Oatp26F	G -> C	p.Pro469Ala
CyO, SM5, SM6a	3	2L	6628654	missense_variant	Oatp26F	T -> C	p.Ser199Gly
CyO, SM5, SM6a	3	2L	6632212	missense_variant	Oatp26F	A -> G	p.Ile36Thr
CyO, SM5, SM6a	3	2L	6632213	missense_variant	Oatp26F	T -> C	p.Ile36Val
CyO, SM5, SM6a	3	2L	6632273	missense_variant	Oatp26F	G -> T	p.Pro16Thr
CyO, SM5, SM6a	3	2L	6651352	missense_variant	Tango1	A -> C	p.Lys572Gln
CyO, SM5, SM6a	3	2L	6651403	missense_variant	Tango1	G -> A	p.Glu589Lys
CyO, SM5, SM6a	3	2L	6662128	missense_variant	CG13771	A -> G	p.Val442Ala
CyO, SM5, SM6a	3	2L	6662129	missense_variant	CG13771	C -> G	p.Val442Leu
CyO, SM5, SM6a	3	2L	6662143	missense_variant	CG13771	T -> C	p.Asp437Gly
CyO, SM5, SM6a	3	2L	6662247	missense_variant	CG13771	T -> A	p.Lys402Asn
CyO, SM5, SM6a	3	2L	6669608	missense_variant	CG34310	T -> G	p.His836Gln
CyO, SM5, SM6a	3	2L	6670276	missense_variant	CG34310	A -> C	p.Lys1035Gln
SM6a	1	2L	6670305	missense_variant	CG34310	T -> A	p.Asp1044Glu
CyO, SM5, SM6a	3	2L	6672366	missense_variant	CG34310	G -> T	p.Phe270Leu
SM6a	1	2L	6676051	missense_variant	cort	C -> T	p.Val126Met
CyO, SM5, SM6a	3	2L	6685550	missense_variant	CG11327	C -> A	p.Glu315Asp
CyO, SM5, SM6a	3	2L	6685676	missense_variant	CG11327	C -> G	p.Glu273Asp
CyO, SM5, SM6a	3	2L	6685850	missense_variant	CG11327	G -> T	p.Asn215Lys
CyO, SM5, SM6a	3	2L	6686014	missense_variant	CG11327	A -> G	p.Phe161Leu
CyO, SM5, SM6a	3	2L	6686359	missense_variant	CG11327	C -> T	p.Glu46Lys
CyO, SM5, SM6a	3	2L	6686392	missense_variant	CG11327	T -> C	p.Asn35Asp
CyO, SM5, SM6a	3	2L	6686401	missense_variant	CG11327	A -> G	p.Ser32Pro
CyO, SM5, SM6a	3	2L	6688490	missense_variant	Tsp	C -> T	p.Arg581His
CyO, SM5, SM6a	3	2L	6711733	missense_variant	AkhR	G -> T	p.Asp446Glu
CyO, SM5, SM6a	3	2L	6712456	missense_variant	AkhR	G -> C	p.Pro407Ala
CyO, SM5, SM6a	3	2L	6712522	missense_variant	AkhR	T -> C	p.Ser385Gly
CyO, SM5, SM6a	3	2L	6718041	missense_variant	Aatf	A -> G	p.Asn111Asp
CyO, SM5, SM6a	3	2L	6718123	missense_variant	Aatf	A -> G	p.Glu138Gly
CyO, SM5, SM6a	3	2L	6718246	missense_variant	Aatf	G -> C	p.Ser179Thr
CyO, SM5, SM6a	3	2L	6718453	missense_variant	Aatf	A -> T	p.Glu248Val
CyO, SM5, SM6a	3	2L	6718645	missense_variant	Aatf	T -> A	p.Phe312Tyr
CyO, SM5, SM6a	3	2L	6718798	missense_variant	Aatf	G -> A	p.Gly363Asp
CyO, SM5, SM6a	3	2L	6718881	missense_variant	Aatf	C -> A	p.Pro391Thr
CyO, SM5, SM6a	3	2L	6736487	missense_variant	TTLL3A	T -> A	p.Thr981Ser
CyO, SM5, SM6a	3	2L	6736946	missense_variant	TTLL3A	T -> C	p.Ser828Gly
CyO, SM5, SM6a	3	2L	6737126	missense_variant	TTLL3A	C -> G	p.Gly768Arg
CyO, SM5, SM6a	3	2L	6737150	missense_variant	TTLL3A	G -> A	p.Pro760Ser
CyO, SM5, SM6a	3	2L	6738840	missense_variant	TTLL3A	A -> G	p.Leu446Pro
CyO, SM5, SM6a	3	2L	6747815	missense_variant	CG44271	C -> T	p.Arg10His
CyO, SM5, SM6a	3	2L	6758291	missense_variant	CG11322	C -> T	p.Val402Met
CyO, SM5, SM6a	3	2L	6758597	missense_variant	CG11322	C -> T	p.Val300Ile
CyO, SM5, SM6a	3	2L	6759067	missense_variant	CG11322	T -> G	p.His143Pro
CyO, SM5, SM6a	3	2L	6759090	missense_variant	CG11322	G -> C	p.Ile135Met
CyO, SM5, SM6a	3	2L	6759113	missense_variant	CG11322	T -> C	p.Lys128Glu
CyO, SM5, SM6a	3	2L	6759197	missense_variant	CG11322	G -> C	p.Gln100Glu
CyO, SM5, SM6a	3	2L	6759236	missense_variant	CG11322	T -> C	p.Asn87Asp
CyO, SM5, SM6a	3	2L	6760965	missense_variant	LUBEL	G -> C	p.Asn2728Lys
CyO, SM5, SM6a	3	2L	6761959	missense_variant	LUBEL	C -> G	p.Ser2444Thr
CyO, SM5, SM6a	3	2L	6762910	missense_variant	LUBEL	C -> G	p.Ala2151Pro
CyO, SM5, SM6a	3	2L	6762925	missense_variant	LUBEL	T -> G	p.Ile2146Leu
CyO, SM5, SM6a	3	2L	6763037	missense_variant	LUBEL	G -> T	p.His2108Gln
CyO, SM5, SM6a	3	2L	6763129	missense_variant	LUBEL	G -> T	p.Leu2078Met
CyO, SM5, SM6a	3	2L	6763139	missense_variant	LUBEL	G -> C	p.Asp2074Glu
CyO, SM5, SM6a	3	2L	6764515	missense_variant	LUBEL	T -> C	p.Asn1616Asp
CyO, SM5, SM6a	3	2L	6764848	missense_variant	LUBEL	T -> G	p.Ile1505Leu
CyO, SM5, SM6a	3	2L	6766365	missense_variant	LUBEL	C -> G	p.Glu1069Asp
CyO, SM5, SM6a	3	2L	6766737	missense_variant	LUBEL	T -> C	p.Tyr965Cys
CyO, SM5, SM6a	3	2L	6768896	missense_variant	LUBEL	A -> C	p.Ser364Ala
CyO, SM5, SM6a	3	2L	6769064	missense_variant	LUBEL	G -> C	p.Arg308Gly
CyO, SM5, SM6a	3	2L	6776406	missense_variant	CG17378	A -> T	p.Gln165Leu
CyO, SM5, SM6a	3	2L	6800452	missense_variant	CG17376	G -> T	p.Pro77Gln
CyO, SM5, SM6a	3	2L	6800458	missense_variant	CG17376	G -> A	p.Thr75Ile
CyO, SM5, SM6a	3	2L	6800470	missense_variant	CG17376	A -> T	p.Leu71Gln
CyO, SM5, SM6a	3	2L	6800474	missense_variant	CG17376	C -> T	p.Glu70Lys
CyO, SM5, SM6a	3	2L	6802009	missense_variant	CG17377	G -> A	p.Pro189Leu
CyO, SM5, SM6a	3	2L	6803344	missense_variant	CG11236	A -> C	p.Lys80Gln
CyO, SM5, SM6a	3	2L	6803478	missense_variant	CG11236	G -> T	p.Lys124Asn
CyO, SM5, SM6a	3	2L	6804112	missense_variant	CG11236	C -> G	p.Gln291Glu
CyO, SM5, SM6a	3	2L	6805445	missense_variant	CG17375	G -> C	p.Gln34Glu
CyO, SM5, SM6a	3	2L	6852489	missense_variant	Rca1	T -> C	p.Leu23Ser
CyO, SM5, SM6a	3	2L	6853131	missense_variant	Rca1	C -> T	p.Thr237Ile
CyO, SM5, SM6a	3	2L	6856660	missense_variant	l(2)k09022	A -> C	p.Gln748Pro
CyO, SM5, SM6a	3	2L	6856910	missense_variant	l(2)k09022	A -> T	p.Glu831Asp
CyO, SM5, SM6a	3	2L	6857122	missense_variant	l(2)k09022	T -> C	p.Ile902Thr
CyO, SM5, SM6a	3	2L	6857967	missense_variant	l(2)k09022	G -> A	p.Val1184Ile
CyO, SM5, SM6a	3	2L	6859050	missense_variant	l(2)k09022	A -> C	p.Ile1545Leu
CyO, SM5, SM6a	3	2L	6859137	missense_variant	l(2)k09022	T -> A	p.Ser1574Thr
CyO, SM5, SM6a	3	2L	6859221	missense_variant	l(2)k09022	G -> C	p.Glu1602Gln
CyO, SM5, SM6a	3	2L	6859293	missense_variant	l(2)k09022	C -> T	p.Leu1626Phe
CyO, SM5, SM6a	3	2L	6859684	missense_variant	l(2)k09022	A -> T	p.Ile1735Phe
CyO, SM5, SM6a	3	2L	6861856	missense_variant	Nha1	C -> G	p.Leu435Phe
CyO, SM5, SM6a	3	2L	6897591	missense_variant	Nlg2	C -> T	p.Ala55Val
CyO, SM5, SM6a	3	2L	6897663	missense_variant	Nlg2	A -> C	p.Glu79Ala
CyO, SM5, SM6a	3	2L	6897863	missense_variant	Nlg2	C -> A	p.Pro146Thr
CyO, SM5, SM6a	3	2L	6897905	missense_variant	Nlg2	G -> T	p.Ala160Ser
CyO, SM5, SM6a	3	2L	6905925	missense_variant	Nlg2	C -> G	p.Thr1227Ser
CyO, SM5, SM6a	3	2L	6913713	missense_variant	Wee1	T -> C	p.Asp72Gly
CyO, SM5, SM6a	3	2L	6935741	missense_variant	CG18304	A -> T	p.Ser968Thr
CyO, SM5, SM6a	3	2L	6937762	missense_variant	CG18304	C -> T	p.Val657Ile
CyO, SM5, SM6a	3	2L	6937947	missense_variant	CG18304	C -> A	p.Ala615Ser
CyO, SM5, SM6a	3	2L	6938591	missense_variant	CG18304	T -> C	p.Lys418Arg
CyO, SM5, SM6a	3	2L	6938694	missense_variant	CG18304	C -> T	p.Asp384Asn
CyO, SM5, SM6a	3	2L	6938837	missense_variant	CG18304	C -> A	p.Ser336Ile
CyO, SM5, SM6a	3	2L	6938913	missense_variant	CG18304	C -> G	p.Ala311Pro
CyO, SM5, SM6a	3	2L	6939041	missense_variant	CG18304	T -> C	p.Asn268Ser
CyO, SM5, SM6a	3	2L	6944108	missense_variant	Fgop2	G -> T	p.Pro297Thr
CyO, SM5, SM6a	3	2L	6945993	missense_variant	ihog	G -> C	p.Asp807Glu
CyO, SM5, SM6a	3	2L	6947294	missense_variant	ihog	T -> C	p.Lys374Glu
CyO, SM5, SM6a	3	2L	6947447	missense_variant	ihog	T -> G	p.Asn323His
CyO, SM5, SM6a	3	2L	6947654	missense_variant	ihog	C -> G	p.Glu254Gln
CyO, SM5, SM6a	3	2L	6947664	missense_variant	ihog	C -> A	p.Glu250Asp
CyO, SM5, SM6a	3	2L	6947689	missense_variant	ihog	G -> A	p.Ser242Leu
CyO, SM5, SM6a	3	2L	6948142	missense_variant	ihog	C -> T	p.Arg91Lys
CyO, SM5, SM6a	3	2L	6951157	missense_variant	SA	A -> G	p.Asp167Gly
CyO, SM5, SM6a	3	2L	6962413	missense_variant	sip2	G -> C	p.Pro374Ala
CyO, SM5, SM6a	3	2L	6963523	missense_variant	sip2	T -> A	p.Thr4Ser
CyO, SM5, SM6a	3	2L	6970630	missense_variant	snRNP-U1-70K	T -> C	p.Asn278Ser
CyO, SM5, SM6a	3	2L	6984685	missense_variant	uif	A -> C	p.Ser176Ala
CyO, SM5, SM6a	3	2L	7013545	missense_variant	CG43322	G -> A	p.Gly17Asp
CyO, SM5, SM6a	3	2L	7015571	missense_variant	ade3	T -> G	p.Thr1193Pro
CyO, SM5, SM6a	3	2L	7016181	missense_variant	ade3	C -> A	p.Lys989Asn
CyO, SM5, SM6a	3	2L	7016490	missense_variant	ade3	T -> C	p.Glu907Gly
CyO, SM5, SM6a	3	2L	7016694	missense_variant	ade3	G -> T	p.Thr839Asn
CyO, SM5, SM6a	3	2L	7016736	missense_variant	ade3	C -> G	p.Cys825Ser
CyO, SM5, SM6a	3	2L	7016878	missense_variant	ade3	C -> T	p.Gly778Arg
CyO, SM5, SM6a	3	2L	7017004	missense_variant	ade3	T -> G	p.Ile736Leu
CyO, SM5, SM6a	3	2L	7017007	missense_variant	ade3	T -> C	p.Thr735Ala
CyO, SM5, SM6a	3	2L	7017723	missense_variant	ade3	C -> A	p.Leu515Phe
CyO, SM5, SM6a	3	2L	7017799	missense_variant	ade3	G -> C	p.Thr490Ser
CyO, SM5, SM6a	3	2L	7018966	missense_variant	ade3	A -> C	p.Asp180Glu
CyO, SM5, SM6a	3	2L	7018999	missense_variant	ade3	C -> G	p.Glu169Asp
CyO, SM5, SM6a	3	2L	7025320	missense_variant	CG31908	A -> C	p.His344Gln
CyO, SM5, SM6a	3	2L	7025326	missense_variant	CG31908	C -> A	p.Gln342His
CyO, SM5, SM6a	3	2L	7025753	missense_variant	CG31908	A -> G	p.Val200Ala
CyO, SM5, SM6a	3	2L	7046464	missense_variant	milt	T -> C	p.Ser19Pro
CyO, SM5, SM6a	3	2L	7046477	missense_variant	milt	A -> G	p.Asp23Gly
CyO, SM5, SM6a	3	2L	7046783	missense_variant	milt	T -> G	p.Leu125Arg
CyO, SM5, SM6a	3	2L	7052752	missense_variant	milt	G -> A	p.Ala559Thr
CyO, SM5, SM6a	3	2L	7054477	missense_variant	milt	C -> G	p.Ala1097Gly
CyO, SM5, SM6a	3	2L	7060177	missense_variant	CG31907	G -> T	p.Pro178His
CyO, SM5, SM6a	3	2L	7060435	missense_variant	CG31907	T -> G	p.Asn92Thr
CyO, SM5, SM6a	3	2L	7061212	missense_variant	Mnn1	G -> C	p.Ala595Pro
CyO, SM5, SM6a	3	2L	7061538	missense_variant	Mnn1	T -> A	p.His703Gln
CyO, SM5, SM6a	3	2L	7064513	missense_variant	Nuf2	T -> C	p.Asn379Ser
CyO, SM5, SM6a	3	2L	7068031	missense_variant	CG11289	T -> G	p.Cys17Gly
CyO, SM5, SM6a	3	2L	7068058	missense_variant	CG11289	G -> A	p.Ala26Thr
CyO, SM5, SM6a	3	2L	7068284	missense_variant	CG11289	G -> A	p.Arg101His
CyO, SM5, SM6a	3	2L	7068302	missense_variant	CG11289	G -> A	p.Arg107Lys
CyO, SM5, SM6a	3	2L	7069082	missense_variant	CG11289	G -> T	p.Trp350Leu
CyO, SM5, SM6a	3	2L	7069196	missense_variant	CG11289	A -> C	p.Asp388Ala
CyO, SM5, SM6a	3	2L	7069265	missense_variant	CG11289	A -> C	p.Lys411Thr
CyO, SM5, SM6a	3	2L	7069310	missense_variant	CG11289	G -> T	p.Gly426Val
CyO, SM5, SM6a	3	2L	7133376	missense_variant	Pvf3	C -> T	p.Arg7Gln
CyO, SM5, SM6a	3	2L	7182772	missense_variant	MICU1	A -> G	p.Asp120Gly
CyO	1	2L	7183659	missense_variant	MICU1	C -> T	p.Pro215Ser
CyO, SM5, SM6a	3	2L	7191919	missense_variant	CG4497	T -> C	p.Asn335Ser
CyO, SM5, SM6a	3	2L	7193122	missense_variant	CG4497	C -> T	p.Ser81Asn
CyO, SM5, SM6a	3	2L	7193273	missense_variant	CG4497	A -> T	p.Cys31Ser
CyO, SM5, SM6a	3	2L	7196430	missense_variant	CG4502	G -> C	p.Ala82Gly
CyO, SM5, SM6a	3	2L	7207883	missense_variant	CG13784	C -> G	p.Ala329Pro
CyO, SM5, SM6a	3	2L	7222923	missense_variant	mEFG1	T -> C	p.Lys20Glu
CyO, SM5, SM6a	3	2L	7225645	missense_variant	Ndae1	A -> G	p.Ile1095Thr
CyO, SM5, SM6a	3	2L	7227058	missense_variant	Ndae1	T -> C	p.Ser981Gly
CyO, SM5, SM6a	3	2L	7228255	missense_variant	CG43799	A -> G	p.Thr147Ala
CyO, SM5, SM6a	3	2L	7228282	missense_variant	CG43799	T -> A	p.Cys156Ser
CyO, SM5, SM6a	3	2L	7228439	missense_variant	CG43799	C -> T	p.Ser208Phe
CyO, SM5, SM6a	3	2L	7232261	missense_variant	CG43800	G -> A	p.Ala117Val
CyO, SM5, SM6a	3	2L	7232598	missense_variant	CG43800	A -> G	p.Phe5Leu
CyO, SM5, SM6a	3	2L	7250782	missense_variant	CG13786	G -> T	p.His600Gln
CyO, SM5, SM6a	3	2L	7250790	missense_variant	CG13786	A -> G	p.Ser598Pro
CyO, SM5, SM6a	3	2L	7250960	missense_variant	CG13786	G -> T	p.Ala541Glu
CyO, SM5, SM6a	3	2L	7250966	missense_variant	CG13786	T -> C	p.Asn539Ser
CyO, SM5, SM6a	3	2L	7250972	missense_variant	CG13786	T -> G	p.Gln537Pro
CyO, SM5, SM6a	3	2L	7251104	missense_variant	CG13786	C -> G	p.Ser493Thr
CyO, SM6a	2	2L	7251233	missense_variant	CG13786	A -> T	p.Val450Glu
CyO, SM5, SM6a	3	2L	7252326	missense_variant	CG13786	G -> A	p.Ala129Val
CyO, SM5, SM6a	3	2L	7364985	missense_variant	Wnt10	A -> G	p.Met56Val
CyO, SM5, SM6a	3	2L	7378402	start_lost	ninaC	T -> G	p.Met1?
CyO, SM5, SM6a	3	2L	7378648	missense_variant	ninaC	C -> T	p.Ser83Leu
CyO, SM5, SM6a	3	2L	7385050	missense_variant	CG5149	G -> T	p.His414Gln
CyO, SM5, SM6a	3	2L	7385056	missense_variant	CG5149	G -> C	p.Asp412Glu
CyO, SM5, SM6a	3	2L	7385074	missense_variant	CG5149	T -> A	p.Glu406Asp
CyO, SM5, SM6a	3	2L	7389070	missense_variant	gudu	A -> C	p.Lys132Thr
CyO, SM5, SM6a	3	2L	7391687	missense_variant	CG5160	A -> C	p.Ser173Ala
CyO, SM5, SM6a	3	2L	7403237	missense_variant	CG5171	A -> G	p.Ile4Val
CyO, SM5, SM6a	3	2L	7403321	missense_variant	CG5171	G -> T	p.Val9Leu
CyO, SM5, SM6a	3	2L	7403550	missense_variant	CG5171	T -> G	p.Ile25Ser
CyO, SM5, SM6a	3	2L	7411279	missense_variant	CG15818	G -> C	p.Glu109Gln
CyO, SM5, SM6a	3	2L	7411396	missense_variant	CG15818	T -> A	p.Ser148Thr
CyO, SM5, SM6a	3	2L	7411515	missense_variant	CG15818	G -> A	p.Met187Ile
CyO, SM5, SM6a	3	2L	7412544	missense_variant	chm	G -> A	p.Gly13Asp
CyO, SM5, SM6a	3	2L	7413693	missense_variant	chm	C -> G	p.Gln372Glu
CyO, SM5, SM6a	3	2L	7445841	missense_variant	santa-maria	T -> A	p.Thr494Ser
CyO, SM5, SM6a	3	2L	7456810	missense_variant	Gr28b	G -> T	p.Leu188Ile
CyO, SM5, SM6a	3	2L	7457025	missense_variant	Gr28b	T -> C	p.His116Arg
CyO, SM5, SM6a	3	2L	7457362	missense_variant	Gr28b	A -> G	p.Tyr4His
CyO, SM5, SM6a	3	2L	7458078	missense_variant	Gr28b	C -> T	p.Ser226Asn
CyO, SM5, SM6a	3	2L	7458157	missense_variant	Gr28b	C -> G	p.Glu200Gln
CyO, SM5, SM6a	3	2L	7458196	missense_variant	Gr28b	G -> A	p.Leu187Phe
CyO, SM5, SM6a	3	2L	7458559	missense_variant	Gr28b	T -> C	p.Thr66Ala
CyO, SM5, SM6a	3	2L	7475771	missense_variant	Ziz	A -> G	p.Arg289Gly
CyO, SM5, SM6a	3	2L	7476303	missense_variant	Ziz	C -> T	p.Ala446Val
CyO, SM5, SM6a	3	2L	7480827	missense_variant	Ziz	C -> T	p.Val874Ile
CyO, SM5, SM6a	3	2L	7481149	missense_variant	Ziz	A -> G	p.Ser785Pro
CyO, SM5, SM6a	3	2L	7481539	missense_variant	Ziz	T -> C	p.Thr655Ala
CyO, SM5, SM6a	3	2L	7482248	missense_variant	Ziz	C -> T	p.Ala438Thr
CyO, SM5, SM6a	3	2L	7483040	missense_variant	Ziz	G -> C	p.Ala215Gly
CyO, SM5, SM6a	3	2L	7483044	missense_variant	Ziz	T -> G	p.Asn214His
CyO, SM5, SM6a	3	2L	7483138	missense_variant	Ziz	T -> G	p.Gln182His
CyO, SM5, SM6a	3	2L	7500316	missense_variant	RapGAP1	G -> A	p.His552Tyr
CyO, SM5, SM6a	3	2L	7582236	missense_variant	Spn28B	G -> A	p.Ser82Asn
CyO, SM5, SM6a	3	2L	7582736	missense_variant	Spn28B	A -> G	p.Lys249Glu
CyO, SM5, SM6a	3	2L	7606674	missense_variant	Cyp4d21	G -> A	p.Ala258Thr
SM6a	1	2L	7607077	missense_variant	Cyp4d21	T -> A	p.Val372Glu
CyO, SM5, SM6a	3	2L	7607145	missense_variant	Cyp4d21	A -> C	p.Lys395Gln
CyO, SM5, SM6a	3	2L	7607161	missense_variant	Cyp4d21	C -> T	p.Thr400Ile
CyO, SM5, SM6a	3	2L	7613591	missense_variant	CG6739	A -> G	p.Lys63Glu
CyO, SM5, SM6a	3	2L	7614577	missense_variant	CG6739	C -> G	p.Asp349Glu
CyO, SM5, SM6a	3	2L	7615262	missense_variant	CG6739	A -> T	p.Thr529Ser
CyO, SM5, SM6a	3	2L	7615834	missense_variant	CG6739	C -> A	p.Thr674Asn
CyO, SM5, SM6a	3	2L	7615894	missense_variant	CG6739	T -> C	p.Leu694Pro
CyO, SM5, SM6a	3	2L	7643803	missense_variant	Slob	G -> C	p.Ile1189Met
CyO, SM5, SM6a	3	2L	7644180	missense_variant	Slob	C -> T	p.Val1064Ile
CyO, SM5, SM6a	3	2L	7656306	missense_variant	Slob	C -> G	p.Arg55Pro
CyO, SM5, SM6a	3	2L	7682452	missense_variant	Myo28B1	A -> G	p.Thr584Ala
CyO, SM5, SM6a	3	2L	7683571	missense_variant	Myo28B1	C -> A	p.Ala923Glu
CyO, SM5, SM6a	3	2L	7685917	missense_variant	Myo28B1	C -> A	p.Pro1034His
CyO, SM5, SM6a	3	2L	7686072	missense_variant	Myo28B1	G -> A	p.Val1068Ile
CyO, SM5, SM6a	3	2L	7686097	missense_variant	Myo28B1	T -> C	p.Val1076Ala
CyO, SM5, SM6a	3	2L	7686100	missense_variant	Myo28B1	T -> C	p.Phe1077Ser
CyO, SM5, SM6a	3	2L	7686150	missense_variant	Myo28B1	G -> C	p.Asp1094His
CyO, SM5, SM6a	3	2L	7686740	missense_variant	Myo28B1	A -> C	p.Asn1270His
CyO, SM5, SM6a	3	2L	7686755	missense_variant	Myo28B1	G -> A	p.Gly1275Ser
CyO, SM5, SM6a	3	2L	7686894	missense_variant	Myo28B1	A -> T	p.Lys1321Ile
CyO, SM5, SM6a	3	2L	7687746	missense_variant	Myo28B1	T -> C	p.Leu1605Ser
CyO, SM5, SM6a	3	2L	7688079	missense_variant	Myo28B1	G -> A	p.Met1699Ile
CyO, SM5, SM6a	3	2L	7688337	missense_variant	Myo28B1	C -> G	p.Ala1763Gly
CyO, SM5, SM6a	3	2L	7688468	missense_variant	Myo28B1	A -> C	p.Lys1807Gln
CyO, SM5, SM6a	3	2L	7688695	missense_variant	Myo28B1	G -> C	p.Glu1882Asp
CyO, SM5, SM6a	3	2L	7689091	missense_variant	Myo28B1	T -> G	p.Ile2014Met
CyO, SM5, SM6a	3	2L	7689166	missense_variant	Myo28B1	T -> A	p.Asp2039Glu
CyO, SM5, SM6a	3	2L	7689227	missense_variant	Myo28B1	A -> G	p.Thr2060Ala
CyO, SM5, SM6a	3	2L	7690736	missense_variant	CG18585	C -> G	p.Glu83Asp
CyO, SM5, SM6a	3	2L	7691234	missense_variant	CG7025	T -> A	p.Glu404Val
CyO, SM5, SM6a	3	2L	7694297	missense_variant	Tep2	C -> T	p.Val1280Ile
CyO, SM5, SM6a	3	2L	7696645	missense_variant	Tep2	G -> A	p.Pro682Leu
CyO, SM5, SM6a	3	2L	7696702	missense_variant	Tep2	A -> C	p.Phe663Cys
CyO, SM5, SM6a	3	2L	7696708	missense_variant	Tep2	A -> C	p.Ile661Arg
CyO, SM5, SM6a	3	2L	7698986	missense_variant	Tep2	C -> T	p.Val541Ile
CyO, SM5, SM6a	3	2L	7699126	missense_variant	Tep2	A -> G	p.Tyr515His
CyO, SM5, SM6a	3	2L	7699185	missense_variant	Tep2	G -> C	p.Thr495Ser
CyO, SM5, SM6a	3	2L	7699201	missense_variant	Tep2	G -> A	p.Pro490Ser
CyO, SM5, SM6a	3	2L	7699517	missense_variant	Tep2	C -> G	p.Arg405Thr
CyO, SM5, SM6a	3	2L	7699574	missense_variant	Tep2	G -> A	p.Thr386Ile
CyO, SM5, SM6a	3	2L	7699578	missense_variant	Tep2	T -> C	p.Lys385Glu
CyO, SM5, SM6a	3	2L	7700445	missense_variant	Tep2	C -> G	p.Val96Leu
CyO, SM5, SM6a	3	2L	7700457	missense_variant	Tep2	A -> T	p.Ser92Thr
CyO, SM5, SM6a	3	2L	7705830	missense_variant	Tep3	C -> A	p.Pro152Thr
CyO, SM5, SM6a	3	2L	7706383	missense_variant	Tep3	G -> A	p.Val316Ile
CyO, SM5, SM6a	3	2L	7706951	missense_variant	Tep3	C -> A	p.Ser466Tyr
CyO, SM5, SM6a	3	2L	7707153	missense_variant	Tep3	T -> G	p.Asn512Lys
CyO, SM5, SM6a	3	2L	7707762	missense_variant	Tep3	A -> T	p.Thr697Ser
CyO, SM5, SM6a	3	2L	7709933	missense_variant	CR44990	G -> A	p.Ala1300Thr
CyO, SM5, SM6a	3	2L	7714155	missense_variant	CG33296	C -> A	p.Arg567Leu
CyO, SM5, SM6a	3	2L	7714344	missense_variant	CG33296	A -> G	p.Phe504Ser
CyO, SM5, SM6a	3	2L	7714350	missense_variant	CG33296	A -> C	p.Val502Gly
CyO, SM5, SM6a	3	2L	7714373	missense_variant	CG33296	C -> A	p.Leu494Phe
CyO, SM5, SM6a	3	2L	7714435	missense_variant	CG33296	T -> G	p.Met492Leu
CyO, SM5, SM6a	3	2L	7714609	missense_variant	CG33296	T -> C	p.Ile434Val
CyO, SM5, SM6a	3	2L	7714618	missense_variant	CG33296	T -> C	p.Ile431Val
CyO, SM5, SM6a	3	2L	7714629	missense_variant	CG33296	A -> T	p.Phe427Tyr
CyO, SM5, SM6a	3	2L	7714946	missense_variant	CG33296	T -> A	p.Leu363Phe
CyO, SM5, SM6a	3	2L	7715419	missense_variant	CG33296	A -> T	p.Phe246Tyr
CyO, SM5, SM6a	3	2L	7715576	missense_variant	CG33296	T -> G	p.Ile194Leu
CyO, SM5, SM6a	3	2L	7724588	missense_variant	CR46074	T -> A	p.Glu335Asp
CyO, SM5, SM6a	3	2L	7747656	missense_variant	ATPsynGL	G -> T	p.Ala75Ser
CyO, SM5, SM6a	3	2L	7752721	missense_variant	CG7203	A -> C	p.Ser34Ala
CyO, SM5, SM6a	3	2L	7756738	missense_variant	CG46025	T -> C	p.Ile141Thr
CyO, SM5, SM6a	3	2L	7771446	missense_variant	CG7191	A -> G	p.Asn43Asp
CyO, SM5, SM6a	3	2L	7771458	missense_variant	CG7191	G -> A	p.Val47Met
CyO, SM5, SM6a	3	2L	7771509	missense_variant	CG7191	G -> A	p.Val64Ile
CyO, SM5, SM6a	3	2L	7780277	missense_variant	Uro	C -> G	p.Pro54Ala
CyO, SM5, SM6a	3	2L	7780458	missense_variant	Uro	G -> A	p.Arg114Lys
CyO, SM5, SM6a	3	2L	7797119	missense_variant	Herp	T -> A	p.Glu403Asp
CyO, SM5, SM6a	3	2L	7797196	missense_variant	Herp	G -> C	p.Gln378Glu
CyO, SM5, SM6a	3	2L	7798275	missense_variant	Herp	G -> C	p.Pro185Ala
CyO, SM5, SM6a	3	2L	7800828	missense_variant	r2d2	C -> G	p.Leu85Val
CyO, SM5, SM6a	3	2L	7800832	missense_variant	r2d2	A -> G	p.Asp86Gly
CyO, SM5, SM6a	3	2L	7800836	missense_variant	r2d2	G -> C	p.Glu87Asp
CyO, SM5, SM6a	3	2L	7801162	missense_variant	r2d2	T -> C	p.Leu196Ser
CyO, SM5, SM6a	3	2L	7805559	missense_variant	cdc14	T -> C	p.Thr408Ala
CyO, SM5, SM6a	3	2L	7806460	missense_variant	cdc14	C -> A	p.Ala129Ser
SM6a	1	2L	7816418	missense_variant	LanB1	T -> A	p.Cys491Ser
CyO, SM5, SM6a	3	2L	7847264	missense_variant	CG14535	C -> T	p.Gly984Arg
CyO, SM5, SM6a	3	2L	7847376	missense_variant	CG14535	C -> A	p.Gln946His
CyO, SM5, SM6a	3	2L	7847813	missense_variant	CG14535	T -> A	p.Glu847Asp
CyO, SM5, SM6a	3	2L	7848463	missense_variant	CG14535	A -> C	p.Cys631Gly
CyO, SM5, SM6a	3	2L	7851455	missense_variant	CG14535	T -> A	p.Thr211Ser
CyO, SM5, SM6a	3	2L	7857761	missense_variant	lectin-28C	A -> G	p.Glu214Gly
CyO, SM5, SM6a	3	2L	7857847	missense_variant	lectin-28C	A -> G	p.Asn243Asp
CyO, SM5, SM6a	3	2L	7858853	missense_variant	lectin-28C	A -> G	p.Val104Ala
CyO, SM5, SM6a	3	2L	7870423	missense_variant	Proc	G -> C	p.His7Gln
CyO, SM5, SM6a	3	2L	7883601	missense_variant	CG7102	A -> T	p.Leu495Gln
CyO, SM5, SM6a	3	2L	7883622	missense_variant	CG7102	T -> C	p.Asn488Ser
CyO, SM5, SM6a	3	2L	7884196	missense_variant	CG7102	C -> G	p.Gly324Ala
CyO, SM5, SM6a	3	2L	7884233	missense_variant	CG7102	C -> G	p.Ala312Pro
CyO, SM5, SM6a	3	2L	7888380	missense_variant	Spn28Da	G -> C	p.Ala226Gly
CyO, SM5, SM6a	3	2L	7888411	missense_variant	Spn28Da	T -> G	p.Thr216Pro
CyO, SM5, SM6a	3	2L	7888573	missense_variant	Spn28Da	C -> T	p.Asp162Asn
CyO, SM5, SM6a	3	2L	7888663	missense_variant	Spn28Da	A -> T	p.Leu132Met
CyO, SM5, SM6a	3	2L	7888798	missense_variant	Spn28Da	C -> G	p.Gly87Arg
CyO, SM5, SM6a	3	2L	7888799	missense_variant	Spn28Da	C -> G	p.Arg86Ser
CyO, SM5, SM6a	3	2L	7889843	missense_variant	Spn28Db	T -> C	p.Asn230Asp
CyO, SM5, SM6a	3	2L	7889957	missense_variant	Spn28Db	T -> G	p.Met192Leu
CyO, SM5, SM6a	3	2L	7890250	missense_variant	Spn28Db	C -> G	p.Gly94Ala
CyO, SM5, SM6a	3	2L	7895611	missense_variant	Snoo	C -> A	p.Val716Leu
CyO, SM5, SM6a	3	2L	7986383	missense_variant	CG7231	C -> G	p.Ala194Gly
CyO, SM5, SM6a	3	2L	7986471	missense_variant	CG7231	G -> T	p.Glu223Asp
CyO, SM5, SM6a	3	2L	7987953	missense_variant	pes	A -> T	p.Leu531Gln
CyO, SM5, SM6a	3	2L	7991220	missense_variant	pes	C -> T	p.Val55Met
CyO, SM5, SM6a	3	2L	7995796	missense_variant	CR44996	A -> T	p.Asp299Glu
CyO, SM5, SM6a	3	2L	7999290	missense_variant	Sirup	A -> G	p.Ser33Gly
CyO, SM5, SM6a	3	2L	7999872	missense_variant	Wwox	G -> A	p.Ala401Val
CyO, SM5, SM6a	3	2L	8003742	missense_variant	Wwox	C -> A	p.Ala129Ser
CyO, SM5, SM6a	3	2L	8005106	missense_variant	Spn28Dc	T -> C	p.Ser386Gly
CyO, SM5, SM6a	3	2L	8005523	missense_variant	Spn28Dc	T -> G	p.Ile247Leu
CyO, SM5, SM6a	3	2L	8006451	missense_variant	Spn28Dc	T -> A	p.Thr228Ser
CyO, SM5, SM6a	3	2L	8006553	missense_variant	Spn28Dc	C -> T	p.Asp194Asn
CyO, SM5, SM6a	3	2L	8008841	missense_variant	CG12560	A -> G	p.Ile162Thr
CyO, SM5, SM6a	3	2L	8008851	missense_variant	CG12560	C -> A	p.Asp159Tyr
CyO, SM5, SM6a	3	2L	8008857	missense_variant	CG12560	T -> G	p.Ile157Leu
CyO, SM5, SM6a	3	2L	8009086	missense_variant	CG12560	T -> A	p.Asp105Val
CyO, SM5, SM6a	3	2L	8009125	missense_variant	CG12560	T -> A	p.Lys92Ile
CyO, SM5, SM6a	3	2L	8009632	missense_variant	CG34010	G -> T	p.Thr277Asn
CyO, SM5, SM6a	3	2L	8010038	missense_variant	CG34010	G -> A	p.His160Tyr
CyO, SM5, SM6a	3	2L	8010050	missense_variant	CG34010	T -> G	p.Ile156Leu
CyO, SM5, SM6a	3	2L	8010142	missense_variant	CG34010	T -> C	p.Lys144Glu
CyO, SM5, SM6a	3	2L	8010151	missense_variant	CG34010	G -> C	p.Pro141Ala
CyO, SM5, SM6a	3	2L	8010160	missense_variant	CG34010	T -> A	p.Thr138Ser
CyO, SM5, SM6a	3	2L	8010235	missense_variant	CG34010	C -> T	p.Ala113Thr
CyO, SM5, SM6a	3	2L	8010246	missense_variant	CG34010	G -> C	p.Pro109Arg
CyO, SM5, SM6a	3	2L	8010327	missense_variant	CG34010	G -> A	p.Pro82Leu
CyO, SM5, SM6a	3	2L	8010478	missense_variant	CG34010	G -> T	p.Thr53Lys
CyO, SM5, SM6a	3	2L	8010625	missense_variant	CG34010	A -> T	p.Ile4Lys
CyO, SM5, SM6a	3	2L	8010629	missense_variant	CG34010	G -> A	p.Pro3Ser
[truncated: 8,128 more rows]
