# Supplementary material for: The Molecular and Genetic Characterization of Second Chromosome Balancers in Drosophila melanogaster
Source: G3 (Bethesda). 2018 Feb 2;8(4):1161–71. doi: 10.1534/g3.118.200021 (PMC5873907; doi:10.1534/g3.118.200021)
Supplement: Supplementary file 8 [file 1161TableS8.xlsx]

## Sheet: Table S5-Unique SNPs
Table S8. SNPs unique to individual balancers resulting in missense, splice acceptor, start-loss, or nonsense mutations
Stock	Balancer	Arm	Position	Variant	Gene	Change	Amino Acid Change
504	CyO	2L	214760	missense_variant	kis	T -> A	p.Gln4334Leu
405	SM5	2L	328259	missense_variant	CG43755	C -> A	p.Gly455Val
405	SM5	2L	549098	missense_variant	Ets21C	C -> T	p.Gly40Ser
504	CyO	2L	567288	missense_variant	Nle	C -> A	p.Trp259Cys
1143	SM5	2L	643750	missense_variant	ds	G -> A	p.Ala2627Val
6853	SM6a	2L	730396	missense_variant	Hsp60B	A -> G	p.Lys630Arg
23663	SM6a	2L	776552	missense_variant	CG13946	A -> T	p.Tyr4Phe
23663	SM6a	2L	879043	missense_variant	CG15824	C -> A	p.Ala1745Ser
405	SM5	2L	951930	missense_variant	CG4341	C -> G	p.Leu144Val
1602	CyO	2L	1108118	missense_variant	mtRNApol	T -> C	p.Thr29Ala
504	CyO	2L	1111737	missense_variant	CG14339	A -> G	p.Ile757Val
22239	CyO	2L	1229463	missense_variant	CG42329	G -> A	p.Asp690Asn
1143	SM5	2L	1341963	missense_variant	CG33923	C -> T	p.Ala27Thr
1465	SM6a	2L	1341984	missense_variant	CG33923	C -> T	p.Ala20Thr
1143	SM5	2L	1523232	missense_variant	Or22b	C -> T	p.Ser157Leu
1143	SM5	2L	1712392	missense_variant	frtz	C -> G	p.Gly778Ala
31	CyO	2L	1937507	missense_variant	Wdr62	T -> C	p.Ile1132Thr
23663	SM6a	2L	1976970	missense_variant	CG15356	C -> T	p.Ala914Thr
1602	CyO	2L	2008849	stop_gained	Nplp4	C -> A	p.Tyr63*
471	CyO	2L	2238645	missense_variant	Tengl2	G -> C	p.Pro220Ala
471	CyO	2L	2238710	missense_variant	Tengl2	T -> C	p.Asn198Ser
504	CyO	2L	2244240	missense_variant	CG4267	T -> A	p.Ile335Asn
504	CyO	2L	2251218	missense_variant	Ser12	C -> T	p.Gly18Glu
471	CyO	2L	2286378	missense_variant	CG31681	C -> T	p.Arg156Gln
1143	SM5	2L	2421782	missense_variant	CG9886	G -> A	p.Arg296Lys
405	SM5	2L	2497112	missense_variant	oaf	T -> C	p.Ser472Pro
504	CyO	2L	2571722	missense_variant	Cyp309a2	A -> T	p.Cys373Ser
8785	SM6a	2L	2742061	missense_variant	Hrs	A -> T	p.His307Leu
1143	SM5	2L	2825387	missense_variant	CG3123	G -> A	p.Pro40Ser
1143	SM5	2L	2841567	missense_variant	CG2975	T -> G	p.Phe171Val
3076	CyO	2L	2844179	missense_variant	CG18558	C -> T	p.Arg112Lys
1143	SM5	2L	2865093	missense_variant	CG2991	G -> T	p.Gly37Val
9162	SM6a	2L	2866466	missense_variant	CG2991	G -> C	p.Glu222Asp
1143	SM5	2L	2948375	missense_variant	lilli	T -> A	p.Leu459His
1143	SM5	2L	2948392	missense_variant	lilli	T -> C	p.Ser465Pro
240	SM5	2L	2971343	missense_variant	Rrp1	C -> T	p.Ala319Thr
1143	SM5	2L	2984978	missense_variant	Chd1	C -> G	p.Gly335Arg
1143	SM5	2L	3028667	missense_variant	Sf3b2	T -> G	p.Thr122Pro
23663	SM6a	2L	3124031	missense_variant	toc	T -> A	p.Thr1209Ser
471	CyO	2L	3377242	missense_variant	Ptpa	A -> G	p.Lys30Arg
1143	SM5	2L	3387696	missense_variant	Sfp23F	T -> C	p.Lys5Glu
1143	SM5	2L	3407927	missense_variant	pgant2	G -> A	p.Ala64Val
31	CyO	2L	3464532	missense_variant	msl-2	T -> C	p.Thr370Ala
9162	SM6a	2L	3471201	missense_variant	CG31776	C -> A	p.Ala292Asp
1465	SM6a	2L	3504472	missense_variant	tim	T -> G	p.Lys19Gln
8785	SM6a	2L	3532016	missense_variant	IFT57	A -> T	p.Ser354Cys
1143	SM5	2L	3692533	missense_variant	CG16704	T -> G	p.Tyr3Ser
1143	SM5	2L	3692534	missense_variant	CG16704	A -> T	p.Tyr3Asn
405	SM5	2L	3746800	missense_variant	CG10019	T -> C	p.Met315Thr
9162	SM6a	2L	3874557	missense_variant	capu	C -> T	p.Gly577Asp
3076	CyO	2L	4149971	missense_variant	CG2955	G -> A	p.Gly208Asp
3076	CyO	2L	4149979	missense_variant	CG2955	G -> A	p.Glu211Lys
3076	CyO	2L	4149981	missense_variant	CG2955	G -> T	p.Glu211Asp
3076	CyO	2L	4149983	missense_variant	CG2955	A -> G	p.Asp212Gly
1465	SM6a	2L	4149994	missense_variant	CG2955	T -> G	p.Tyr216Asp
405	SM5	2L	4206703	missense_variant	ft	T -> G	p.His2665Pro
400	SM5	2L	4398830	missense_variant	l(2)k05819	C -> G	p.Ser1193Cys
400	SM5	2L	4464038	missense_variant	CG15436	A -> G	p.Ile65Val
1143	SM5	2L	4482781	missense_variant	dpy	A -> T	p.Leu17058His
1143	SM5	2L	4482920	missense_variant	dpy	A -> C	p.Ser17012Ala
240	SM5	2L	4536714	missense_variant	dpy	T -> C	p.Ile7236Val
504	CyO	2L	4539160	missense_variant	dpy	C -> G	p.Val6449Leu
6853	SM6a	2L	4558554	missense_variant	dpy	C -> T	p.Ala1767Thr
504	CyO	2L	4644192	missense_variant	CG15635	A -> T	p.Gln377His
504	CyO	2L	4645999	missense_variant	CG15635	A -> T	p.Thr980Ser
1143	SM5	2L	4646320	missense_variant	CG15635	G -> C	p.Val1087Leu
1143	SM5	2L	4646321	missense_variant	CG15635	T -> C	p.Val1087Ala
22239	CyO	2L	4939142	missense_variant	Sgs1	C -> G	p.Ser546Cys
533	CyO	2L	4975769	missense_variant	Gmd	T -> C	p.Asn333Ser
504	CyO	2L	5045881	missense_variant	CG44001	A -> G	p.Ile48Val
240	SM5	2L	5154610	missense_variant	Msp300	C -> T	p.Ala11Val
8785	SM6a	2L	5158907	missense_variant	Msp300	G -> T	p.Glu522Asp
504	CyO	2L	5159230	missense_variant	Msp300	C -> T	p.Ala630Val
23663	SM6a	2L	5165989	missense_variant	Msp300	C -> T	p.Ser2883Phe
1465	SM6a	2L	5165994	missense_variant	Msp300	A -> G	p.Ser2885Gly
31	CyO	2L	5166015	missense_variant	Msp300	A -> G	p.Thr2892Ala
23663	SM6a	2L	5167518	missense_variant	Msp300	A -> G	p.Lys3393Glu
1143	SM5	2L	5167890	missense_variant	Msp300	C -> T	p.Pro3517Ser
1143	SM5	2L	5167934	missense_variant	Msp300	T -> A	p.Asp3531Glu
1602	CyO	2L	5171685	missense_variant	Msp300	G -> C	p.Val4782Leu
504	CyO	2L	5172094	missense_variant	Msp300	T -> C	p.Ile4918Thr
1143	SM5	2L	5172369	missense_variant	Msp300	A -> T	p.Thr5010Ser
504	CyO	2L	5178018	missense_variant	Msp300	G -> A	p.Val6893Met
504	CyO	2L	5181747	missense_variant	Msp300	C -> G	p.Pro8136Ala
504	CyO	2L	5185432	missense_variant	Msp300	C -> T	p.Thr9364Ile
405	SM5	2L	5266474	missense_variant	tkv	A -> C	p.Ile15Leu
405	SM5	2L	5267657	missense_variant	tkv	C -> T	p.Leu291Phe
9162	SM6a	2L	5322153	missense_variant	Ncoa6	A -> T	p.Leu864Met
405	SM5	2L	5358586	missense_variant	nompC	C -> T	p.Thr950Ile
405	SM5	2L	5538814	missense_variant	CG14015	C -> G	p.Gln99His
1143	SM5	2L	5597168	missense_variant	CG18266	A -> T	p.Asp77Val
1143	SM5	2L	5923261	missense_variant	CG9016	C -> G	p.Ala71Pro
504	CyO	2L	5958473	missense_variant	Vm26Ac	G -> A	p.Ser40Leu
1143	SM5	2L	5966910	missense_variant	CG13992	C -> T	p.Ala197Thr
6853	SM6a	2L	6021107	missense_variant	CG13996	G -> C	p.Lys86Asn
504	CyO	2L	6033969	missense_variant	CG9109	C -> A	p.Gly119Cys
504	CyO	2L	6034072	missense_variant	CG9109	C -> A	p.Met84Ile
504	CyO	2L	6034139	missense_variant	CG9109	C -> T	p.Gly62Glu
504	CyO	2L	6034188	missense_variant	CG9109	C -> T	p.Ala46Thr
504	CyO	2L	6034190	missense_variant	CG9109	A -> G	p.Leu45Ser
504	CyO	2L	6034191	missense_variant	CG9109	A -> T	p.Leu45Ile
504	CyO	2L	6034195	missense_variant	CG9109	A -> C	p.Asp43Glu
504	CyO	2L	6034202	missense_variant	CG9109	C -> T	p.Arg41Lys
240	SM5	2L	6127121	missense_variant	WDR79	C -> T	p.Gly148Asp
405	SM5	2L	6356154	missense_variant	ppk14	A -> T	p.Thr350Ser
405	SM5	2L	6356362	missense_variant	ppk14	A -> T	p.Gln419Leu
8785	SM6a	2L	6358150	missense_variant	CG9500	C -> T	p.Ala11Thr
405	SM5	2L	6368991	missense_variant	CG9505	C -> T	p.Ala284Val
405	SM5	2L	6369011	missense_variant	CG9505	T -> A	p.Tyr291Asn
405	SM5	2L	6421798	missense_variant	Tig	A -> T	p.Leu135Gln
1143	SM5	2L	6483509	missense_variant	Daxx	C -> A	p.His526Gln
504	CyO	2L	6483541	missense_variant	Daxx	T -> C	p.Ile537Thr
471	CyO	2L	6483555	missense_variant	Daxx	T -> C	p.Phe542Leu
405	SM5	2L	6484505	missense_variant	Daxx	T -> A	p.Ser858Arg
471	CyO	2L	6497140	missense_variant	CG9550	T -> G	p.Ser3Ala
1143	SM5	2L	6529158	missense_variant	eya	C -> A	p.Ala425Ser
240	SM5	2L	6613090	missense_variant	CG11050	G -> A	p.Glu129Lys
1143	SM5	2L	6646125	missense_variant	CG31635	G -> T	p.Pro182Thr
533	CyO	2L	6656843	missense_variant	CG31636	G -> T	p.Gln257Lys
405	SM5	2L	6672808	missense_variant	CG34310	G -> A	p.Ala123Val
504	CyO	2L	6717981	missense_variant	Aatf	A -> G	p.Lys91Glu
405	SM5	2L	6859798	missense_variant	l(2)k09022	G -> A	p.Gly1773Ser
1143	SM5	2L	6948329	missense_variant	ihog	C -> T	p.Ala29Thr
240	SM5	2L	6971146	missense_variant	snRNP-U1-70K	A -> G	p.Ile106Thr
23663	SM6a	2L	7035431	missense_variant	Caper	A -> C	p.Ser27Arg
31	CyO	2L	7155948	missense_variant	Pvf3	C -> T	p.Ala240Thr
31	CyO	2L	7156049	missense_variant	Pvf3	G -> T	p.Thr206Asn
31	CyO	2L	7156055	missense_variant	Pvf3	C -> G	p.Gly204Ala
405	SM5	2L	7207472	missense_variant	CG13784	T -> G	p.Met466Leu
1602	CyO	2L	7228181	missense_variant	CG43799	A -> G	p.Lys122Arg
8785	SM6a	2L	7364980	missense_variant	Wnt10	T -> A	p.Ile54Asn
240	SM5	2L	7455736	stop_gained	Gr28b	C -> T	p.Trp232*
504	CyO	2L	7479506	missense_variant	Ziz	A -> G	p.Ile1235Thr
23663	SM6a	2L	7568794	stop_gained	RapGAP1	G -> A	p.Gln9*
1465	SM6a	2L	7615845	missense_variant	CG6739	A -> T	p.Ile678Phe
504	CyO	2L	7685943	stop_gained	Myo28B1	G -> T	p.Glu1043*
1143	SM5	2L	7699421	missense_variant	Tep2	G -> A	p.Pro437Leu
405	SM5	2L	7707211	missense_variant	Tep3	C -> T	p.Leu532Phe
6853	SM6a	2L	7714594	missense_variant	CG33296	C -> A	p.Ala439Ser
6853	SM6a	2L	7714595	missense_variant	CG33296	T -> A	p.Leu438Phe
6853	SM6a	2L	7714598	missense_variant	CG33296	T -> C	p.Ile437Met
6853	SM6a	2L	7714603	missense_variant	CG33296	C -> T	p.Val436Ile
405	SM5	2L	7726002	missense_variant	CG13795	C -> G	p.Ala32Pro
22239	CyO	2L	7729305	missense_variant	CG13796	T -> A	p.Ser182Cys
31	CyO	2L	8064526	missense_variant	poe	G -> A	p.His2118Tyr
1143	SM5	2L	8118054	missense_variant	mon2	C -> G	p.Ala1551Pro
9162	SM6a	2L	8208703	missense_variant	CG8419	A -> G	p.Lys733Arg
6853	SM6a	2L	8225697	missense_variant	Pvr	C -> T	p.Cys513Tyr
405	SM5	2L	8248010	missense_variant	CG8086	T -> G	p.His945Pro
6853	SM6a	2L	8248472	missense_variant	CG8086	G -> C	p.Thr791Ser
23663	SM6a	2L	8249609	missense_variant	CG8086	T -> C	p.Lys412Arg
1602	CyO	2L	8354610	missense_variant	Mur29B	C -> A	p.Ala425Asp
6853	SM6a	2L	8354625	missense_variant	Mur29B	T -> A	p.Ile430Asn
1143	SM5	2L	8356626	missense_variant	CG7627	C -> T	p.Val1150Met
1143	SM5	2L	8356643	missense_variant	CG7627	G -> T	p.Ser1144Tyr
504	CyO	2L	8366333	missense_variant	Pp2A-29B	T -> A	p.Val8Asp
1143	SM5	2L	8402684	missense_variant	fy	C -> T	p.Ala114Thr
533	CyO	2L	8429021	missense_variant	Akap200	T -> A	p.Asp662Glu
6853	SM6a	2L	8429026	missense_variant	Akap200	A -> C	p.Gln664Pro
6853	SM6a	2L	8429031	missense_variant	Akap200	C -> T	p.Pro666Ser
6853	SM6a	2L	8429050	missense_variant	Akap200	C -> G	p.Thr672Arg
1143	SM5	2L	8429433	missense_variant	Akap200	G -> A	p.Ala800Thr
6853	SM6a	2L	8509851	missense_variant	CG13096	C -> G	p.Val524Leu
1465	SM6a	2L	8666280	missense_variant	Sema1a	G -> C	p.Gln929His
405	SM5	2L	8751951	missense_variant	CG45307	G -> A	p.Ala6Val
1143	SM5	2L	8826993	missense_variant	SoxN	C -> T	p.Ala167Val
533	CyO	2L	8864341	missense_variant	CR45260	G -> C	p.Val163Leu
1143	SM5	2L	8996856	missense_variant	alien	C -> G	p.Glu88Gln
9162	SM6a	2L	9529083	missense_variant	CG31883	A -> G	p.Asn186Asp
1143	SM5	2L	9610660	missense_variant	gcm2	C -> A	p.Leu24Ile
504	CyO	2L	9612404	missense_variant	gcm2	A -> G	p.Thr564Ala
240	SM5	2L	9641979	missense_variant	Apoltp	A -> C	p.Tyr47Ser
405	SM5	2L	9709325	missense_variant	CG4364	T -> A	p.Glu529Val
8785	SM6a	2L	9773964	stop_gained	ppk11	G -> C	p.Ser356*
1143	SM5	2L	9788140	missense_variant	hpRNA:CR18854	G -> A	p.Cys309Tyr
405	SM5	2L	9902091	missense_variant	Muc30E	C -> T	p.Arg324Lys
23663	SM6a	2L	9907050	splice regon variant	CG13124	C -> G
22239	CyO	2L	9924779	missense_variant	TbCMF46	C -> T	p.Glu28Lys
31	CyO	2L	9940416	missense_variant	CG4619	A -> T	p.Ser485Cys
1143	SM5	2L	9998076	missense_variant	CG31875	C -> T	p.Cys1096Tyr
23663	SM6a	2L	10017243	missense_variant	CG13131	C -> T	p.Gly30Glu
405	SM5	2L	10062596	missense_variant	Spn31A	C -> T	p.Pro9Ser
23663	SM6a	2L	10153948	missense_variant	CG44153	C -> A	p.Thr677Asn
6853	SM6a	2L	10222052	missense_variant	Prosalpha6	A -> G	p.Asp181Gly
504	CyO	2L	10243266	missense_variant	CR44995	C -> T	p.Ala760Thr
9162	SM6a	2L	10303363	missense_variant	nmd	G -> A	p.Pro60Ser
405	SM5	2L	10347151	missense_variant	CG5022	T -> A	p.Val440Asp
533	CyO	2L	10448486	missense_variant	loh	C -> G	p.Phe203Leu
1465	SM6a	2L	10509012	missense_variant	CG7384	A -> G	p.Leu317Pro
223	SM5	2L	10644146	missense_variant	CG18284	T -> C	p.Ile51Thr
22239	CyO	2L	10647733	missense_variant	CG17097	A -> C	p.Gln412Pro
405	SM5	2L	10647760	missense_variant	CG17097	G -> A	p.Gly421Glu
533	CyO	2L	10647796	missense_variant	CG17097	T -> C	p.Leu433Ser
504	CyO	2L	10689090	missense_variant	CG7294	T -> A	p.Tyr36Phe
504	CyO	2L	10696059	missense_variant	CR44181	T -> C	p.Thr656Ala
504	CyO	2L	10696062	missense_variant	CR44181	G -> T	p.His655Asn
504	CyO	2L	10697346	missense_variant	CR44181	T -> C	p.Ile227Val
504	CyO	2L	10697367	missense_variant	CR44181	T -> C	p.Thr220Ala
405	SM5	2L	10774413	missense_variant	CG31869	G -> C	p.Thr319Ser
1602	CyO	2L	10831740	missense_variant	Nos	G -> T	p.Thr63Lys
8785	SM6a	2L	10961094	missense_variant	dpr2	T -> A	p.Lys44Ile
8785	SM6a	2L	11010882	missense_variant	Nup154	G -> T	p.Leu19Met
405	SM5	2L	11071151	missense_variant	CR46264	C -> T	p.Leu31Phe
9162	SM6a	2L	11108287	missense_variant	l(2)gd1	C -> T	p.Ala379Val
31	CyO	2L	11109117	missense_variant	l(2)gd1	A -> T	p.Lys636Asn
1143	SM5	2L	11283196	missense_variant	mre11	A -> T	p.Tyr322Phe
504	CyO	2L	11485404	missense_variant	CG43355	G -> A	p.Gly64Ser
405	SM5	2L	11486454	missense_variant	CG43355	G -> A	p.Gly59Ser
31	CyO	2L	11790006	splice regon variant	CG14932	G -> T
9162	SM6a	2L	11843973	missense_variant	Pde1c	A -> C	p.Asn74Thr
1143	SM5	2L	11851901	missense_variant	Pde1c	G -> A	p.Val456Met
1143	SM5	2L	12058092	missense_variant	CG34164	T -> G	p.Met67Arg
1143	SM5	2L	12077222	missense_variant	CG14947	A -> C	p.Thr134Pro
405	SM5	2L	12127567	missense_variant	CG17211	A -> C	p.Ile703Leu
405	SM5	2L	12127568	missense_variant	CG17211	T -> C	p.Ile703Thr
405	SM5	2L	12128982	missense_variant	CG17211	T -> A	p.Ser1140Thr
1143	SM5	2L	12426081	missense_variant	CG6405	A -> T	p.Glu311Asp
6853	SM6a	2L	12447165	missense_variant	CG5421	T -> A	p.Met224Leu
6853	SM6a	2L	12450989	missense_variant	Oatp33Eb	G -> T	p.Gly524Val
405	SM5	2L	12452881	missense_variant	CG5418	G -> C	p.Ala83Gly
240	SM5	2L	12457905	missense_variant	bun	C -> G	p.Val141Leu
1143	SM5	2L	12710902	missense_variant	CG5787	T -> C	p.Ser469Gly
6853	SM6a	2L	12716835	missense_variant	Pih1D1	T -> C	p.Asp468Gly
1143	SM5	2L	13131617	missense_variant	CG5122	C -> A	p.Pro279Gln
1143	SM5	2L	13131914	missense_variant	CG5122	T -> A	p.Met378Lys
405	SM5	2L	13163981	missense_variant	DnaJ-H	T -> G	p.Ile247Leu
31	CyO	2L	13172892	missense_variant	Sfmbt	T -> G	p.Ile679Leu
405	SM5	2L	13194112	missense_variant	Edem2	C -> G	p.Arg247Gly
1143	SM5	2L	13202916	stop_gained	CG16972	C -> A	p.Glu29*
31	CyO	2L	13271685	missense_variant	CG44085	C -> T	p.Pro211Leu
533	CyO	2L	13281448	missense_variant	CG44085	T -> G	p.Val2191Gly
1143	SM5	2L	13364557	missense_variant	Nnp-1	T -> C	p.Glu507Gly
1602	CyO	2L	13378287	missense_variant	CG9302	G -> A	p.Ala24Val
1143	SM5	2L	13449201	missense_variant	CG42784	C -> A	p.Gly49Val
504	CyO	2L	13449304	missense_variant	CG42784	T -> A	p.Thr15Ser
23663	SM6a	2L	13635917	missense_variant	kuz	G -> C	p.Gly1052Ala
1143	SM5	2L	13771706	missense_variant	TM9SF4	G -> T	p.Ala126Ser
1143	SM5	2L	13982605	missense_variant	NimC2	A -> G	p.Thr691Ala
471	CyO	2L	14068912	missense_variant	nAChRalpha5	T -> C	p.Leu321Ser
1465	SM6a	2L	14162728	missense_variant	CG43332	G -> A	p.Pro132Ser
8785	SM6a	2L	14162787	missense_variant	CG43332	C -> T	p.Arg112Lys
6853	SM6a	2L	14339361	missense_variant	CG15286	C -> T	p.His321Tyr
240	SM5	2L	14359593	missense_variant	CR43463	A -> T	p.Ile72Phe
23663	SM6a	2L	14391747	missense_variant	elB	C -> A	p.Ser364Ile
1143	SM5	2L	14763795	missense_variant	CSN1a	C -> T	p.Ala312Val
6853	SM6a	2L	14802444	missense_variant	CG33308	A -> G	p.Lys3Glu
6853	SM6a	2L	14802453	missense_variant	CG33308	G -> A	p.Glu6Lys
6853	SM6a	2L	14802455	missense_variant	CG33308	A -> T	p.Glu6Asp
6853	SM6a	2L	14802460	missense_variant	CG33308	G -> A	p.Cys8Tyr
6853	SM6a	2L	14802463	missense_variant	CG33308	T -> C	p.Ile9Thr
1143	SM5	2L	14875595	missense_variant	CG15278	G -> T	p.His121Asn
1143	SM5	2L	14879403	missense_variant	ProtA	C -> A	p.Arg72Ser
223	SM5	2L	14882547	missense_variant	ProtB	C -> T	p.Met47Ile
223	SM5	2L	14882563	missense_variant	ProtB	G -> T	p.Pro42His
1143	SM5	2L	14926079	missense_variant	CG42313	G -> A	p.Asp449Asn
405	SM5	2L	15110368	missense_variant	CG15269	A -> T	p.Met262Leu
8785	SM6a	2L	15750563	missense_variant	ND-B17	T -> A	p.Lys115Met
504	CyO	2L	15853860	missense_variant	CG13243	A -> G	p.Gln371Arg
3076	CyO	2L	15855258	missense_variant	Tektin-A	G -> A	p.Gly247Asp
1143	SM5	2L	15892725	missense_variant	Tep1	C -> T	p.Ala172Thr
1143	SM5	2L	16005344	missense_variant	CG43816	G -> A	p.Asp79Asn
405	SM5	2L	16170720	missense_variant	Ca-alpha1D	G -> C	p.Glu5Gln
405	SM5	2L	16244891	missense_variant	CG42818	C -> A	p.Asp937Glu
1143	SM5	2L	16334089	missense_variant	CG31817	A -> T	p.Ile1199Asn
405	SM5	2L	16339762	missense_variant	CG42266	C -> T	p.Val164Ile
504	CyO	2L	16622019	missense_variant	CG42389	A -> T	p.Thr30Ser
6853	SM6a	2L	16658182	missense_variant	CG42389	G -> A	p.Ala216Thr
31	CyO	2L	16730442	missense_variant	CG31812	G -> A	p.Ser204Asn
22239	CyO	2L	16793319	missense_variant	CG17928	T -> A	p.Met441Lys
533	CyO	2L	16796640	missense_variant	Ugt36Bb	A -> G	p.Ser16Gly
533	CyO	2L	16797143	missense_variant	Ugt36Bb	C -> A	p.Asn183Lys
533	CyO	2L	16797627	missense_variant	Ugt36Bb	T -> G	p.Ile325Ser
1143	SM5	2L	16803519	missense_variant	CG13280	G -> T	p.Ala20Asp
8785	SM6a	2L	16894211	missense_variant	tweek	A -> T	p.Lys941Ile
8785	SM6a	2L	16894216	missense_variant	tweek	A -> T	p.Thr943Ser
1143	SM5	2L	17286989	missense_variant	CG15140	T -> C	p.Ser180Pro
504	CyO	2L	17287265	missense_variant	CG15140	A -> G	p.Arg272Gly
405	SM5	2L	17311747	missense_variant	CG34170	G -> A	p.Pro5Ser
533	CyO	2L	17405925	missense_variant	CLIP-190	A -> T	p.Thr522Ser
533	CyO	2L	17406133	missense_variant	CLIP-190	G -> T	p.Ser591Ile
533	CyO	2L	17406159	missense_variant	CLIP-190	A -> C	p.Asn600His
533	CyO	2L	17406161	missense_variant	CLIP-190	T -> G	p.Asn600Lys
533	CyO	2L	17406235	missense_variant	CLIP-190	T -> A	p.Met625Lys
533	CyO	2L	17406392	missense_variant	CLIP-190	T -> A	p.Phe677Leu
405	SM5	2L	17415767	missense_variant	Dif	G -> C	p.Ala961Gly
1602	CyO	2L	17441260	missense_variant	dl	T -> C	p.Lys510Arg
504	CyO	2L	17455261	missense_variant	SPH93	C -> T	p.Gly188Ser
9162	SM6a	2L	17479685	missense_variant	fws	A -> T	p.Phe388Leu
1143	SM5	2L	17530064	missense_variant	CG15145	A -> T	p.Phe678Leu
1143	SM5	2L	17661952	missense_variant	CadN	C -> T	p.Gly1696Ser
504	CyO	2L	18051558	missense_variant	rdo	A -> G	p.Asp33Gly
471	CyO	2L	18252329	splice regon variant	CR43406	G -> A
1465	SM6a	2L	18495015	missense_variant	kon	G -> C	p.Ala308Gly
1465	SM6a	2L	18495180	missense_variant	kon	T -> A	p.Tyr253Phe
504	CyO	2L	18496032	missense_variant	kon	A -> T	p.Phe33Tyr
1143	SM5	2L	18614930	missense_variant	CG15161	A -> C	p.Asp255Glu
1143	SM5	2L	18810298	missense_variant	CG42502	G -> T	p.Thr62Asn
504	CyO	2L	18810407	missense_variant	CG42502	G -> A	p.His26Tyr
6853	SM6a	2L	18832271	missense_variant	ScpX	A -> C	p.Asn179His
471	CyO	2L	18962992	missense_variant	Nak	G -> A	p.Ala660Val
1465	SM6a	2L	18973975	missense_variant	L2HGDH	C -> T	p.Ala22Thr
9162	SM6a	2L	19004067	missense_variant	CG31793	A -> T	p.Glu63Val
504	CyO	2L	19078072	missense_variant	CG10700	G -> C	p.Ser308Arg
504	CyO	2L	19116318	missense_variant	CG10561	G -> A	p.Arg474Lys
1465	SM6a	2L	19385025	missense_variant	fon	C -> G	p.Gly143Ala
1465	SM6a	2L	19385026	missense_variant	fon	C -> A	p.Gly143Cys
1143	SM5	2L	19387875	missense_variant	CG17549	T -> C	p.Asn133Asp
23663	SM6a	2L	19518203	splice regon variant	CR43363	T -> C
31	CyO	2L	19545073	missense_variant	ref(2)P	C -> G	p.Asp542Glu
9162	SM6a	2L	19744142	missense_variant	CG10631	G -> C	p.Asp3494Glu
1143	SM5	2L	19756216	missense_variant	CG10631	C -> G	p.Gly102Ala
504	CyO	2L	20076184	missense_variant	neb	G -> A	p.Glu110Lys
240	SM5	2L	20091894	missense_variant	CG10721	G -> A	p.Gly68Arg
405	SM5	2L	20133851	stop_gained	CG10651	T -> A	p.Lys315*
1143	SM5	2L	20345644	missense_variant	spir	C -> T	p.Arg259Cys
1602	CyO	2L	20346375	missense_variant	spir	G -> A	p.Ser403Asn
504	CyO	2L	20460238	missense_variant	Cdc23	A -> C	p.Gln274Pro
504	CyO	2L	20460262	missense_variant	Cdc23	A -> T	p.Tyr282Phe
504	CyO	2L	20478285	splice regon variant	CR44980	C -> A
533	CyO	2L	20675248	missense_variant	CG31678	T -> C	p.Thr126Ala
1143	SM5	2L	20675505	missense_variant	CG31678	T -> C	p.Asp40Gly
1465	SM6a	2L	20863083	splice regon variant	CR9337	C -> T
3076	CyO	2L	20925961	missense_variant	RPA2	C -> T	p.Ala10Thr
1143	SM5	2L	21774147	missense_variant	CG31612	G -> T	p.His432Asn
1143	SM5	2L	22016564	missense_variant	CG31693	G -> T	p.Leu444Phe
22239	CyO	2L	22072002	missense_variant	CG31702	G -> T	p.Glu234Asp
22239	CyO	2L	22072411	missense_variant	CG31702	G -> A	p.Val371Met
405	SM5	2L	22175604	splice regon variant	CG3635	T -> A
8785	SM6a	2R	1727537	missense_variant	CG41520	T -> A	p.Phe384Tyr
9162	SM6a	2R	4757110	missense_variant	conu	T -> C	p.Leu391Pro
405	SM5	2R	5153872	missense_variant	Atf6	G -> C	p.Val688Leu
1143	SM5	2R	5925712	missense_variant	CG43366	A -> C	p.Thr450Pro
405	SM5	2R	5926007	missense_variant	CG43366	A -> T	p.Asn548Ile
223	SM5	2R	6924560	missense_variant	CG3358	T -> G	p.Leu257Val
1143	SM5	2R	6974863	missense_variant	CG30157	C -> T	p.Ala3Thr
1143	SM5	2R	7007984	missense_variant	Tsp42Ec	A -> T	p.Thr86Ser
504	CyO	2R	7128621	missense_variant	Cyp9b1	G -> A	p.Pro345Leu
405	SM5	2R	7330684	missense_variant	CR45129	G -> T	p.Pro1205Gln
1143	SM5	2R	7339420	missense_variant	Dscam1	A -> G	p.Phe707Ser
1143	SM5	2R	7339444	missense_variant	Dscam1	C -> T	p.Arg699His
504	CyO	2R	7339912	missense_variant	Dscam1	C -> T	p.Val670Ile
6853	SM6a	2R	7340966	missense_variant	Dscam1	A -> T	p.Ser706Thr
1143	SM5	2R	7346711	missense_variant	Dscam1	C -> T	p.Gly690Arg
22239	CyO	2R	7355974	missense_variant	Dscam1	G -> T	p.His257Asn
1143	SM5	2R	7519379	missense_variant	PIG-G	A -> T	p.Glu2Asp
1602	CyO	2R	7570498	missense_variant	Vps13	G -> A	p.Ala449Thr
1602	CyO	2R	7570499	missense_variant	Vps13	C -> T	p.Ala449Val
240	SM5	2R	7644318	missense_variant	CG43340	C -> T	p.Pro1433Leu
6853	SM6a	2R	7647516	missense_variant	CG43340	G -> C	p.Ser467Thr
9162	SM6a	2R	7667643	stop_gained	DCTN4-p62	G -> A	p.Gln435*
471	CyO	2R	7937465	missense_variant	CG8728	C -> G	p.Ala413Pro
23663	SM6a	2R	7945266	missense_variant	CG34431	G -> T	p.Lys143Asn
1465	SM6a	2R	7945335	missense_variant	CG34431	T -> G	p.His166Gln
23663	SM6a	2R	7945396	missense_variant	CG34431	A -> G	p.Thr187Ala
1602	CyO	2R	7961297	missense_variant	Sep5	C -> T	p.Ser118Asn
1143	SM5	2R	7985670	missense_variant	ACC	A -> T	p.Val31Asp
6853	SM6a	2R	8008069	missense_variant	Odc2	C -> T	p.Ala167Val
6853	SM6a	2R	8008114	missense_variant	Odc2	G -> A	p.Gly182Asp
2	CyO	2R	8125925	missense_variant	coil	C -> G	p.Arg389Thr
2	CyO	2R	8125949	missense_variant	coil	T -> A	p.Lys381Ile
2	CyO	2R	8125950	missense_variant	coil	T -> C	p.Lys381Glu
9162	SM6a	2R	8130543	missense_variant	Pbp49	G -> T	p.Ala29Glu
1143	SM5	2R	8222997	missense_variant	LRP1	C -> T	p.Pro4008Ser
405	SM5	2R	8447584	stop_gained	Cyp4e1	C -> T	p.Arg28*
22239	CyO	2R	8464962	missense_variant	Mal-A5	C -> T	p.Thr589Ile
31	CyO	2R	8581115	missense_variant	CG42326	G -> A	p.Ala413Val
31	CyO	2R	8594614	missense_variant	CG8736	C -> T	p.Val15Met
31	CyO	2R	8600676	missense_variant	rgr	T -> G	p.Val32Gly
31	CyO	2R	8618681	missense_variant	Cirl	C -> T	p.Thr633Ile
9162	SM6a	2R	8660162	missense_variant	ptc	G -> T	p.Ala114Ser
31	CyO	2R	8677417	missense_variant	Acsl	T -> C	p.Leu28Pro
31	CyO	2R	8696917	missense_variant	CG8738	G -> C	p.Gly100Ala
1143	SM5	2R	8703336	missense_variant	CG12376	C -> G	p.Leu216Val
1143	SM5	2R	8753084	missense_variant	CG8740	C -> G	p.Ser249Trp
405	SM5	2R	8758491	missense_variant	CG8740	T -> G	p.His882Gln
1465	SM6a	2R	8841368	missense_variant	sns	A -> G	p.Thr1127Ala
9162	SM6a	2R	8872703	missense_variant	RyR	G -> A	p.Ser1315Asn
533	CyO	2R	8937947	missense_variant	FANCI	C -> G	p.Leu487Phe
1465	SM6a	2R	8996560	missense_variant	Np	G -> A	p.Pro510Leu
1143	SM5	2R	8997344	missense_variant	Np	T -> A	p.Ile249Phe
1143	SM5	2R	9013178	missense_variant	CG8172	G -> T	p.Arg2Ser
471	CyO	2R	9041258	missense_variant	Ance-4	G -> A	p.Ala104Val
1143	SM5	2R	9061012	missense_variant	CG8197	A -> T	p.Cys259Ser
22239	CyO	2R	9151140	missense_variant	CG30345	A -> T	p.Ser464Cys
22239	CyO	2R	9151165	missense_variant	CG30345	T -> A	p.Phe472Tyr
504	CyO	2R	9163250	missense_variant	CG8046	G -> A	p.Ser258Leu
1143	SM5	2R	9166266	missense_variant	Rad51D	C -> T	p.Ala158Val
405	SM5	2R	9260008	missense_variant	Pkn	G -> A	p.Ser340Leu
1143	SM5	2R	9268438	missense_variant	Pkn	T -> A	p.Glu78Asp
8785	SM6a	2R	9290728	missense_variant	Mad1	T -> A	p.Gln225Leu
1143	SM5	2R	9373848	missense_variant	CG13954	C -> A	p.Arg130Met
23663	SM6a	2R	9395087	missense_variant	l(2)03659	G -> C	p.Ser1359Thr
3076	CyO	2R	9402521	missense_variant	wun	A -> T	p.Leu305Gln
8785	SM6a	2R	9474157	missense_variant	Camta	C -> G	p.Thr980Ser
405	SM5	2R	9592404	missense_variant	clos	C -> G	p.Leu438Val
1143	SM5	2R	9613268	missense_variant	CR44069	T -> C	p.Lys304Glu
240	SM5	2R	9706804	missense_variant	CG1773	G -> A	p.Val132Ile
405	SM5	2R	9797628	missense_variant	CG1688	G -> C	p.Asp562His
405	SM5	2R	9838702	missense_variant	Lsm11	G -> A	p.Pro238Ser
6853	SM6a	2R	9871885	missense_variant	CG46338	C -> A	p.Pro46Thr
471	CyO	2R	9998531	missense_variant	Pka-R2	G -> C	p.Leu209Val
2	CyO	2R	10031785	missense_variant	CG1407	A -> G	p.Ile136Thr
9162	SM6a	2R	10106644	missense_variant	14-3-3zeta	G -> T	p.Glu146Asp
1143	SM5	2R	10283190	missense_variant	CAP	A -> G	p.Ser505Gly
1143	SM5	2R	10309642	missense_variant	JhI-1	T -> C	p.Arg8Gly
8785	SM6a	2R	10419567	missense_variant	Prx2540-2	A -> C	p.Glu192Ala
6853	SM6a	2R	10419568	missense_variant	Prx2540-2	A -> C	p.Glu192Asp
405	SM5	2R	10425295	missense_variant	Prx2540-1	G -> C	p.Glu192Asp
405	SM5	2R	10433146	missense_variant	RanBPM	A -> T	p.Asn118Tyr
405	SM5	2R	10802595	missense_variant	wde	T -> C	p.Ser1011Gly
405	SM5	2R	10889643	missense_variant	CG30020	T -> G	p.Leu481Val
1143	SM5	2R	10889901	missense_variant	CG30020	G -> A	p.Val567Met
405	SM5	2R	10940354	missense_variant	Spn47C	C -> T	p.Arg370Lys
533	CyO	2R	11099558	missense_variant	luna	G -> A	p.Pro26Ser
405	SM5	2R	11208680	missense_variant	shn	G -> A	p.Ser130Asn
8785	SM6a	2R	11209558	missense_variant	shn	C -> T	p.Pro423Ser
533	CyO	2R	11218094	missense_variant	CG9084	C -> T	p.Gly105Asp
23663	SM6a	2R	11233314	missense_variant	CG13218	G -> A	p.Leu131Phe
405	SM5	2R	11242069	missense_variant	Listericin	G -> A	p.Ala33Val
9162	SM6a	2R	11257826	missense_variant	CG13223	A -> T	p.Thr354Ser
8785	SM6a	2R	11306686	missense_variant	Fpps	T -> A	p.Asn128Ile
31	CyO	2R	11341402	missense_variant	etaTry	T -> C	p.Ile8Val
471	CyO	2R	11454425	missense_variant	E(Pc)	G -> A	p.Ala37Thr
1602	CyO	2R	11673285	missense_variant	Roc2	G -> T	p.Val151Leu
1602	CyO	2R	11673920	missense_variant	Roc2	G -> A	p.Val343Ile
1602	CyO	2R	11673923	missense_variant	Roc2	C -> G	p.Leu344Val
1465	SM6a	2R	11673933	missense_variant	Roc2	T -> C	p.Phe347Ser
1602	CyO	2R	11673935	missense_variant	Roc2	G -> A	p.Val348Ile
2	CyO	2R	11685507	missense_variant	CG13196	C -> A	p.Glu264Asp
405	SM5	2R	11788214	missense_variant	ths	T -> A	p.Gln427Leu
1143	SM5	2R	11788475	missense_variant	ths	G -> T	p.Ser340Tyr
1143	SM5	2R	11788571	missense_variant	ths	A -> G	p.Val308Ala
1143	SM5	2R	11788783	missense_variant	ths	G -> T	p.Asp237Glu
1465	SM6a	2R	11810142	missense_variant	ths	A -> G	p.Asp163Gly
405	SM5	2R	11810441	missense_variant	ths	A -> G	p.Lys263Glu
405	SM5	2R	11896171	missense_variant	MCPH1	C -> T	p.Arg967Lys
533	CyO	2R	11974297	missense_variant	ADD1	A -> T	p.Lys727Asn
405	SM5	2R	12024153	missense_variant	otk2	G -> C	p.Leu193Val
8785	SM6a	2R	12187250	missense_variant	Cyp6g1	T -> A	p.Phe250Ile
1143	SM5	2R	12190899	missense_variant	Cyp6t3	G -> T	p.Lys71Asn
31	CyO	2R	12191197	missense_variant	Cyp6t3	C -> A	p.Leu171Met
1143	SM5	2R	12209523	missense_variant	Sr-CII	T -> A	p.Ile462Leu
1143	SM5	2R	12209540	missense_variant	Sr-CII	A -> G	p.Leu456Ser
240	SM5	2R	12303208	missense_variant	CG13164	A -> T	p.Leu713Gln
405	SM5	2R	12316037	missense_variant	CG30046	A -> T	p.Glu460Val
400	SM5	2R	12353266	missense_variant	CG30047	A -> G	p.Ile323Val
22239	CyO	2R	12372912	missense_variant	CG13160	G -> T	p.Asp300Tyr
6853	SM6a	2R	12419273	missense_variant	CG42782	C -> A	p.Gly8Cys
405	SM5	2R	12799720	missense_variant	sca	C -> T	p.Ala462Val
1602	CyO	2R	12919997	missense_variant	NAT1	C -> G	p.Gln534Glu
8785	SM6a	2R	12931624	missense_variant	CG17019	C -> A	p.Trp635Cys
8785	SM6a	2R	12931625	stop_gained	CG17019	C -> T	p.Trp635*
1143	SM5	2R	12944752	missense_variant	Mdr49	T -> A	p.Lys104Asn
504	CyO	2R	13136718	missense_variant	Cap-G	A -> G	p.Gln1067Arg
533	CyO	2R	13203058	missense_variant	CG34315	G -> T	p.His677Asn
533	CyO	2R	13203066	missense_variant	CG34315	T -> C	p.Asp674Gly
405	SM5	2R	13390116	missense_variant	CG43691	A -> T	p.Ser1010Thr
1143	SM5	2R	13421681	missense_variant	CG42321	A -> C	p.Val256Gly
405	SM5	2R	13661805	missense_variant	CG6209	G -> T	p.Ala565Asp
1143	SM5	2R	13661878	missense_variant	CG6209	T -> G	p.Lys541Gln
504	CyO	2R	13662190	missense_variant	CG6209	T -> G	p.Lys437Gln
405	SM5	2R	13755524	missense_variant	CG6280	G -> A	p.Glu61Lys
504	CyO	2R	13840446	stop_gained	CG6357	G -> A	p.Trp100*
1143	SM5	2R	13965771	missense_variant	Cp1	C -> G	p.Leu26Val
6853	SM6a	2R	13966919	missense_variant	Cp1	A -> T	p.Glu85Asp
1143	SM5	2R	13974345	missense_variant	CG6701	G -> A	p.Leu1104Phe
1465	SM6a	2R	13984274	missense_variant	CG8067	T -> C	p.Val157Ala
1143	SM5	2R	14040622	missense_variant	mam	C -> G	p.Ala870Gly
1143	SM5	2R	14165606	missense_variant	CG8323	A -> T	p.Glu89Val
6853	SM6a	2R	14195618	missense_variant	CG30069	C -> A	p.Pro3148His
400	SM5	2R	14269803	missense_variant	SelD	C -> A	p.Met120Ile
8785	SM6a	2R	14364825	missense_variant	Tfb1	A -> C	p.Asn449Thr
405	SM5	2R	14372843	missense_variant	Obp50c	A -> G	p.Ile143Val
405	SM5	2R	14373610	missense_variant	Obp50d	C -> A	p.Pro125Thr
504	CyO	2R	14460131	missense_variant	Oaz	C -> G	p.Ala61Gly
1143	SM5	2R	14610020	missense_variant	Su(var)2-HP2	G -> A	p.Pro788Leu
405	SM5	2R	14677401	missense_variant	CG30479	G -> T	p.Pro230Thr
1465	SM6a	2R	14677622	missense_variant	CG30479	G -> T	p.Thr156Asn
31	CyO	2R	14751236	missense_variant	Rpn6	A -> G	p.Val245Ala
8785	SM6a	2R	14751237	missense_variant	Rpn6	C -> T	p.Val245Ile
1143	SM5	2R	15056086	missense_variant	CG33467	C -> A	p.Gly33Val
22239	CyO	2R	15092129	splice regon variant	CR44457	G -> T
6853	SM6a	2R	15221811	missense_variant	CG8079	G -> T	p.Gln179His
9162	SM6a	2R	15264405	missense_variant	Trpm	G -> A	p.Ser1742Leu
1465	SM6a	2R	15286359	missense_variant	Trpm	A -> C	p.Phe38Val
8785	SM6a	2R	15326127	missense_variant	CG8157	T -> C	p.Glu59Gly
504	CyO	2R	15327721	missense_variant	CG8160	C -> T	p.Gly156Asp
6853	SM6a	2R	15333703	missense_variant	Hr51	C -> A	p.Pro58Gln
1143	SM5	2R	15422878	missense_variant	CG43729	G -> T	p.Glu540Asp
405	SM5	2R	15467087	missense_variant	CG43729	T -> A	p.Val1217Asp
22239	CyO	2R	15502744	missense_variant	Ir52b	T -> G	p.Leu309Val
22239	CyO	2R	15502762	missense_variant	Ir52b	G -> A	p.Val315Ile
504	CyO	2R	15502794	missense_variant	Ir52b	G -> C	p.Trp325Cys
504	CyO	2R	15502796	missense_variant	Ir52b	A -> G	p.Gln326Arg
22239	CyO	2R	15502807	missense_variant	Ir52b	G -> T	p.Val330Leu
1143	SM5	2R	15506877	missense_variant	Ir52d	A -> G	p.Glu99Gly
1143	SM5	2R	15519761	missense_variant	Khc-73	G -> A	p.Ala1622Val
31	CyO	2R	15557301	missense_variant	CG12963	T -> G	p.Leu38Val
504	CyO	2R	15701472	missense_variant	CG42662	C -> T	p.Val50Ile
504	CyO	2R	15701559	missense_variant	CG42662	G -> C	p.Pro21Ala
6853	SM6a	2R	15960800	missense_variant	Strn-Mlck	C -> G	p.Glu1745Asp
223	SM5	2R	15962477	missense_variant	Strn-Mlck	T -> C	p.Thr5525Ala
504	CyO	2R	15977119	missense_variant	Strn-Mlck	C -> G	p.Glu2727Gln
405	SM5	2R	15977317	missense_variant	Strn-Mlck	C -> A	p.Ala2661Ser
3076	CyO	2R	16016882	missense_variant	CG8397	T -> C	p.Thr63Ala
223	SM5	2R	16041200	missense_variant	SP2353	G -> C	p.Val187Leu
405	SM5	2R	16100779	missense_variant	CG8414	C -> T	p.Arg546His
405	SM5	2R	16100899	missense_variant	CG8414	T -> A	p.Gln506Leu
504	CyO	2R	16176565	missense_variant	Ptp52F	A -> T	p.Val30Asp
504	CyO	2R	16176580	missense_variant	Ptp52F	A -> G	p.Val25Ala
533	CyO	2R	16272325	missense_variant	CG33017	A -> G	p.Asp5Gly
240	SM5	2R	16273803	missense_variant	CG33017	A -> T	p.Arg477Trp
2	CyO	2R	16285130	missense_variant	CG9068	T -> A	p.Asp507Glu
31	CyO	2R	16289599	missense_variant	CR43730	G -> T	p.Met76Ile
405	SM5	2R	16317316	missense_variant	CG8060	T -> C	p.Asn980Ser
1602	CyO	2R	16360730	missense_variant	CG6262	A -> T	p.Glu66Val
3076	CyO	2R	16360927	missense_variant	CG6262	A -> T	p.Ser132Cys
405	SM5	2R	16364026	missense_variant	CG15711	A -> G	p.Met60Thr
405	SM5	2R	16554625	missense_variant	Syn2	C -> T	p.Ser3Leu
405	SM5	2R	16554631	missense_variant	Syn2	T -> C	p.Ile5Thr
405	SM5	2R	16575001	missense_variant	Lst	C -> A	p.Arg107Leu
1143	SM5	2R	16599569	missense_variant	CG8303	A -> G	p.Asp201Gly
23663	SM6a	2R	16634285	missense_variant	Alk	A -> C	p.Asn123Lys
405	SM5	2R	16762391	missense_variant	unc-104	A -> T	p.Phe221Ile
6853	SM6a	2R	16781049	missense_variant	resilin	T -> C	p.Ser168Pro
22239	CyO	2R	17119858	missense_variant	Amy-p	C -> G	p.Ser138Thr
22239	CyO	2R	17125212	missense_variant	Amy-d	G -> C	p.Ser138Thr
1143	SM5	2R	17126001	missense_variant	Amy-d	T -> C	p.Leu401Ser
6853	SM6a	2R	17432873	missense_variant	EDTP	C -> T	p.Gly670Asp
3076	CyO	2R	17495581	missense_variant	CG30103	G -> A	p.Gly509Ser
1143	SM5	2R	17508048	missense_variant	nw	A -> T	p.Thr395Ser
1143	SM5	2R	17508059	missense_variant	nw	T -> A	p.Asp398Glu
31	CyO	2R	17685091	missense_variant	CG42561	C -> A	p.Leu47Ile
23663	SM6a	2R	17808699	missense_variant	grh	G -> A	p.Ala97Thr
471	CyO	2R	17862865	missense_variant	thr	A -> T	p.Leu958His
504	CyO	2R	17864514	missense_variant	thr	T -> C	p.Thr428Ala
504	CyO	2R	17864516	missense_variant	thr	T -> C	p.Lys427Arg
504	CyO	2R	17864621	missense_variant	thr	G -> C	p.Thr392Ser
240	SM5	2R	17865201	missense_variant	thr	A -> T	p.Phe199Ile
1143	SM5	2R	18021019	missense_variant	CG10910	C -> A	p.Gln194Lys
504	CyO	2R	18101816	missense_variant	CG5756	T -> G	p.Gln555Pro
405	SM5	2R	18101822	missense_variant	CG5756	A -> G	p.Leu553Pro
23663	SM6a	2R	18102753	missense_variant	CG5756	C -> T	p.Ala740Thr
22239	CyO	2R	18133996	missense_variant	Hsf	G -> A	p.Pro29Ser
9162	SM6a	2R	18234251	missense_variant	fj	C -> T	p.Pro48Ser
405	SM5	2R	18385267	missense_variant	CG15067	C -> A	p.Ala84Ser
504	CyO	2R	18439734	splice regon variant	Ttd14	C -> T
1143	SM5	2R	18504806	missense_variant	GstE11	C -> T	p.Ala220Val
504	CyO	2R	18555543	missense_variant	GEFmeso	G -> A	p.Thr835Met
504	CyO	2R	18555828	missense_variant	GEFmeso	C -> G	p.Ser740Thr
504	CyO	2R	18556213	missense_variant	GEFmeso	T -> C	p.Ile612Val
1143	SM5	2R	18679755	missense_variant	CG44435	G -> T	p.Ala429Glu
1143	SM5	2R	18686589	missense_variant	CG44433	A -> T	p.Ser10Thr
405	SM5	2R	18758126	missense_variant	Jabba	G -> A	p.Ala317Val
471	CyO	2R	18768374	missense_variant	Mctp	A -> G	p.Gln77Arg
405	SM5	2R	18789862	missense_variant	CG15080	T -> A	p.Ser177Arg
1465	SM6a	2R	18792551	missense_variant	CG15080	G -> A	p.Ala1074Thr
471	CyO	2R	18911097	missense_variant	Vha100-3	C -> A	p.Leu206Phe
533	CyO	2R	19091018	missense_variant	5-HT1A	T -> C	p.Val96Ala
533	CyO	2R	19091325	missense_variant	5-HT1A	A -> C	p.Gln198His
405	SM5	2R	19377185	missense_variant	CG10062	C -> T	p.His16Tyr
1143	SM5	2R	19567068	missense_variant	sm	A -> G	p.Trp210Arg
405	SM5	2R	19945297	missense_variant	CG43195	G -> T	p.Ser95Arg
31	CyO	2R	19945337	missense_variant	CG43195	C -> T	p.Gly82Asp
405	SM5	2R	20255724	missense_variant	Ate1	C -> T	p.Gly311Asp
504	CyO	2R	20256752	missense_variant	Ate1	C -> T	p.Arg153Lys
1143	SM5	2R	20326684	missense_variant	MED8	A -> T	p.Asp13Glu
405	SM5	2R	20344328	missense_variant	CG13870	G -> A	p.Arg93Lys
9162	SM6a	2R	20528821	missense_variant	CG30151	G -> C	p.Thr207Ser
1143	SM5	2R	20528830	missense_variant	CG30151	C -> G	p.Gly204Ala
9162	SM6a	2R	20528835	missense_variant	CG30151	A -> T	p.His202Gln
1143	SM5	2R	20529088	missense_variant	CG30151	T -> C	p.Asp118Gly
9162	SM6a	2R	20540020	missense_variant	CG13428	G -> A	p.Ala49Val
504	CyO	2R	20562524	missense_variant	CR44653	A -> T	p.Leu80Gln
405	SM5	2R	20637841	missense_variant	rig	G -> A	p.Glu419Lys
1465	SM6a	2R	20748592	missense_variant	dpr1	G -> A	p.Ala349Thr
1143	SM5	2R	20777229	missense_variant	CG43710	A -> G	p.Leu174Pro
504	CyO	2R	20777233	missense_variant	CG43710	C -> T	p.Glu173Lys
1143	SM5	2R	20777376	missense_variant	CG43710	A -> T	p.Ile125Asn
405	SM5	2R	20778631	missense_variant	CG43711	T -> C	p.Gln286Arg
9162	SM6a	2R	20778695	missense_variant	CG43711	C -> T	p.Val265Ile
504	CyO	2R	20788772	missense_variant	CG43666	T -> A	p.Thr134Ser
504	CyO	2R	20788774	missense_variant	CG43666	G -> C	p.Ala133Gly
1143	SM5	2R	20790778	missense_variant	CG43677	G -> C	p.Ala106Gly
504	CyO	2R	20793417	missense_variant	CG15225	A -> G	p.Ser137Gly
504	CyO	2R	20991128	missense_variant	CG3216	T -> A	p.Tyr15Phe
1143	SM5	2R	21126937	missense_variant	CG4050	T -> C	p.Asn28Ser
1143	SM5	2R	21131844	missense_variant	Magi	C -> T	p.Ser585Asn
1602	CyO	2R	21144034	missense_variant	Xbp1	C -> T	p.Ala53Val
6853	SM6a	2R	21173139	missense_variant	Xpd	C -> A	p.Thr577Asn
1143	SM5	2R	21221659	missense_variant	ASPP	G -> A	p.Thr204Ile
504	CyO	2R	21308521	missense_variant	CG42672	G -> A	p.Ala1359Thr
405	SM5	2R	21387146	missense_variant	Acox57D-p	T -> A	p.Leu104Met
1465	SM6a	2R	21391102	missense_variant	Acox57D-d	C -> T	p.Pro337Ser
1602	CyO	2R	21764581	missense_variant	CG43982	A -> C	p.Asp63Ala
6853	SM6a	2R	21764628	missense_variant	CG43982	C -> T	p.Pro79Ser
9162	SM6a	2R	21765856	missense_variant	CG30395	A -> T	p.Ser86Cys
1143	SM5	2R	21827445	missense_variant	CG13492	C -> T	p.Gly824Asp
1143	SM5	2R	21828414	missense_variant	CG13492	C -> T	p.Ser525Asn
6853	SM6a	2R	21832777	missense_variant	CG34040	A -> T	p.Ser220Arg
405	SM5	2R	21835019	missense_variant	CG4363	T -> G	p.Gln4Pro
31	CyO	2R	21836292	missense_variant	CG4377	C -> T	p.Val8Ile
6853	SM6a	2R	22035099	missense_variant	CG34370	G -> A	p.Gly60Glu
31	CyO	2R	22090901	missense_variant	CG44163	C -> G	p.Met106Ile
1143	SM5	2R	22263064	missense_variant	dve	C -> G	p.His122Gln
1465	SM6a	2R	22294777	missense_variant	CG5819	T -> A	p.Leu284His
8785	SM6a	2R	22488820	splice regon variant	CG4554	T -> C
9162	SM6a	2R	22497551	missense_variant	px	C -> T	p.Gly1287Asp
504	CyO	2R	22705064	missense_variant	Obp58b	A -> G	p.Thr58Ala
8785	SM6a	2R	22725470	missense_variant	jbug	G -> A	p.Pro1220Leu
2	CyO	2R	22851858	missense_variant	CG13531	G -> C	p.Ser582Arg
22239	CyO	2R	22938511	missense_variant	CG9849	G -> T	p.Lys106Asn
9162	SM6a	2R	22982832	missense_variant	CG32834	C -> G	p.Ala482Pro
3076	CyO	2R	22982864	missense_variant	CG32834	T -> C	p.Asn471Ser
9162	SM6a	2R	23063038	missense_variant	CG9890	A -> T	p.Val377Glu
504	CyO	2R	23124253	missense_variant	Klp59C	C -> A	p.Arg552Leu
504	CyO	2R	23124329	missense_variant	Klp59C	G -> A	p.Pro527Ser
1465	SM6a	2R	23139282	missense_variant	CG13544	C -> T	p.Asp321Asn
504	CyO	2R	23359852	missense_variant	CG34424	G -> A	C
1143	SM5	2R	23401825	missense_variant	CG3520	T -> G	p.Asn25Thr
6853	SM6a	2R	23489973	missense_variant	CG43795	G -> A	p.Gly1105Ser
1465	SM6a	2R	23529609	missense_variant	bw	T -> C	p.Ser322Gly
1143	SM5	2R	23558268	missense_variant	ItgaPS5	G -> A	p.Asp417Asn
1143	SM5	2R	23673549	missense_variant	Pde8	G -> T	p.Arg225Leu
3076	CyO	2R	23735742	missense_variant	egl	T -> G	p.Met950Leu
471	CyO	2R	23747638	missense_variant	CG13560	A -> C	p.Ile14Leu
471	CyO	2R	23747641	missense_variant	CG13560	T -> G	p.Leu15Val
471	CyO	2R	23747659	missense_variant	CG13560	G -> A	p.Gly21Ser
405	SM5	2R	23756741	missense_variant	sona	G -> T	p.Thr779Asn
1143	SM5	2R	23779107	missense_variant	sona	G -> T	p.Thr174Asn
1602	CyO	2R	23836400	missense_variant	CG5549	C -> T	p.Ala876Val
1602	CyO	2R	23836996	missense_variant	CG5549	C -> T	p.Pro1075Ser
1602	CyO	2R	23837024	missense_variant	CG5549	C -> T	p.Pro1084Leu
23663	SM6a	2R	23842385	missense_variant	shu	G -> C	p.Cys251Trp
31	CyO	2R	23901037	missense_variant	Lpt	T -> A	p.Cys709Ser
2	CyO	2R	23986789	missense_variant	Phm	A -> G	p.Thr24Ala
1143	SM5	2R	24009561	missense_variant	Unc-89	A -> G	p.Val639Ala
9162	SM6a	2R	24070891	missense_variant	CG3209	T -> C	p.Phe236Leu
9162	SM6a	2R	24070892	missense_variant	CG3209	T -> C	p.Phe236Ser
23663	SM6a	2R	24190896	missense_variant	ocm	A -> T	p.Glu807Val
240	SM5	2R	24191156	missense_variant	ocm	T -> C	p.Ser873Pro
504	CyO	2R	24510265	missense_variant	Letm1	A -> T	p.Ser955Thr
504	CyO	2R	24516937	missense_variant	Ir60b	G -> A	p.Glu405Lys
504	CyO	2R	24516971	missense_variant	Ir60b	A -> G	p.Gln416Arg
504	CyO	2R	24519714	missense_variant	Ir60d	A -> G	p.Lys98Glu
504	CyO	2R	24519758	missense_variant	Ir60d	G -> T	p.Glu112Asp
504	CyO	2R	24519768	missense_variant	Ir60d	C -> T	p.His116Tyr
504	CyO	2R	24519822	missense_variant	Ir60d	C -> G	p.Leu134Val
504	CyO	2R	24519838	missense_variant	Ir60d	A -> C	p.Lys139Thr
504	CyO	2R	24530650	missense_variant	Ir60e	C -> T	p.Gly208Asp
504	CyO	2R	24530840	missense_variant	Ir60e	C -> T	p.Val145Ile
504	CyO	2R	24530956	missense_variant	Ir60e	A -> G	p.Leu106Pro
504	CyO	2R	24563577	missense_variant	CG11414	G -> A	p.Asp514Asn
504	CyO	2R	24598082	missense_variant	CG13587	C -> G	p.Pro30Ala
504	CyO	2R	24598189	missense_variant	CG13587	T -> G	p.Asp65Glu
504	CyO	2R	24600844	missense_variant	CG3548	C -> G	p.Ala241Gly
533	CyO	2R	24601466	missense_variant	CG3548	T -> A	p.Ser406Thr
504	CyO	2R	24601592	missense_variant	CG3548	C -> T	p.Leu448Phe
504	CyO	2R	24605569	missense_variant	CG4707	T -> C	p.Ile424Val
504	CyO	2R	24614051	missense_variant	CG4741	A -> C	p.Phe75Leu
504	CyO	2R	24632151	missense_variant	CR43787	G -> A	p.Arg283Lys
504	CyO	2R	24640042	missense_variant	CG3640	G -> A	p.Arg91His
504	CyO	2R	24666748	missense_variant	CG4806	C -> G	p.Glu480Gln
504	CyO	2R	24667449	missense_variant	CG4806	C -> T	p.Asp285Asn
504	CyO	2R	24672195	missense_variant	Mmp1	G -> A	p.Thr538Ile
504	CyO	2R	24691642	missense_variant	ST6Gal	T -> G	p.Asn419Thr
504	CyO	2R	24692128	missense_variant	ST6Gal	A -> T	p.Ser314Thr
504	CyO	2R	24752701	missense_variant	Usp15-31	G -> T	p.Gly202Cys
504	CyO	2R	24753761	missense_variant	Usp15-31	C -> T	p.Thr511Ile
504	CyO	2R	24757500	missense_variant	spz6	T -> G	p.Asp2Glu
504	CyO	2R	24759631	missense_variant	spz6	C -> T	p.Ala232Val
504	CyO	2R	24769790	missense_variant	Eps-15	G -> C	p.Ser883Trp
504	CyO	2R	24772379	missense_variant	Eps-15	C -> G	p.Glu614Gln
504	CyO	2R	24779416	missense_variant	CR44067	C -> A	p.Ser133Ile
504	CyO	2R	24779801	missense_variant	CR44067	G -> A	p.Pro5Ser
504	CyO	2R	24783806	missense_variant	CG3589	A -> T	p.Asn51Ile
504	CyO	2R	24784568	missense_variant	CG3589	T -> C	p.Ser287Pro
504	CyO	2R	24784816	missense_variant	CG3589	A -> C	p.Asn333His
504	CyO	2R	24784953	missense_variant	CG3589	T -> A	p.Ser378Arg
504	CyO	2R	24809637	missense_variant	CG42851	T -> A	p.Val59Glu
504	CyO	2R	24873138	missense_variant	CG16896	G -> T	p.Thr461Asn
504	CyO	2R	24873415	missense_variant	CG16896	T -> C	p.Thr369Ala
504	CyO	2R	24884952	missense_variant	NKAIN	T -> C	p.Leu320Pro
504	CyO	2R	24922586	missense_variant	pain	A -> C	p.Cys379Gly
504	CyO	2R	24922616	missense_variant	pain	C -> T	p.Glu369Lys
504	CyO	2R	24923539	missense_variant	pain	G -> A	p.Ser61Phe
504	CyO	2R	24924227	missense_variant	pain	G -> A	p.Leu116Phe
504	CyO	2R	24931978	missense_variant	CG30427	C -> A	p.Glu434Asp
504	CyO	2R	25086822	missense_variant	lov	G -> T	p.Pro1076His
504	CyO	2R	25087066	missense_variant	lov	T -> C	p.Met995Val
504	CyO	2R	25096095	missense_variant	lov	C -> G	p.Gln123His
504	CyO	2R	25096148	missense_variant	lov	C -> T	p.Ala106Thr
504	CyO	2R	25183770	missense_variant	CG9380	G -> C	p.Ala822Gly
504	CyO	2R	25184329	missense_variant	CG9380	G -> A	p.Pro654Leu
504	CyO	2R	25184651	missense_variant	CG9380	G -> T	p.Pro547Thr
504	CyO	2R	25187633	missense_variant	CG9380	C -> T	p.Glu188Lys
504	CyO	2R	25187783	missense_variant	CG9380	T -> A	p.Ser138Cys
240	SM5	2R	25247213	missense_variant	CG9380	C -> G	p.Ile209Met
240	SM5	2R	25249322	missense_variant	CG9380	G -> T	p.Ser174Arg
240	SM5	2R	25249340	missense_variant	CG9380	C -> G	p.Lys168Asn
240	SM5	2R	25249548	missense_variant	CG9380	G -> A	p.Pro117Leu
240	SM5	2R	25249588	missense_variant	CG9380	A -> T	p.Tyr104Asn
240	SM5	2R	25249675	missense_variant	CG9380	T -> G	p.Lys95Thr
240	SM5	2R	25249721	missense_variant	CG9380	C -> A	p.Asp80Tyr
								p.Glu100Asp
								p.Glu100Asp
